# Supplementary material for: Effects of the floral phytochemical eugenol on parasite evolution and bumble bee infection and preference
Source: Sci Rep. 2018 Feb 1;8:2074. doi: 10.1038/s41598-018-20369-2 (PMC5794921; doi:10.1038/s41598-018-20369-2)
Supplement: Supplementary file 1 — Supplementary Data S1 [file 41598_2018_20369_MOESM1_ESM.xlsx]

## Sheet: Info
Supplementary Data for:
Palmer-Young, EC
Calhoun, A
Mirzayeva, A
Sadd, BM
Effects of the floral phytochemical eugenol on parasite evolution and bumble bee infection and preference
Scientific Reports
Correspondence to:
ecp52@cornell.edu

## Sheet: Key
Sheet	Column	Description
Morphology
	Time	Cumulative exposure time, in days
	Treatment	Eugenol exposure treatment (Control = 0 ppm, Eugenol = 50 ppm)
	Line	Cell line (5 independently propagated lines per treatment)
	Length	Length of cell along major axis, in arbitrary units
	Width	Width of cell at widest , in arbitrary units
	Area	Cross-sectional cell area, in arbitrary units
	Mean.a	Mean area of cells in the control treatment at Time = t
	Mean.w	Mean width of cells in the control treatment at Time = t
	Mean.l	Mean length of cells in the control treatment at Time = t
	Astd	Ratio of cell area to average area of control cells at corresponding time point
	Wstd	Ratio of cell width to average width of control cells at corresponding time point
	Lstd	Ratio of cell length to average length of control cells at corresponding time point
	Treatline	Concatenation of Treatment and Line, used as random effect
Infection.intensity
	Bee	Identification number for each bee
	Colony	Colony of origin
	Selection.regime	Prior parasite selection for growth in 50 ppm eugenol. "Con" = Control. "Ev" = evolved in 50 ppm eugenol
	Eugenol.ppm	Concentration of eugenol in sugar water fed to bees
	Inoculation.date	Date on which bees were inoculated
	Normalized.infection	Estimate of infection intensity in C. bombi cells per bee
	Wing.cell.length	Average length of right and left forewing marginal cells
Consumption.nochoice
	Bee	Identification number for each bee
	Colony	Colony of origin
	Eugenol.ppm	Concentration of eugenol in sugar water fed to bees
	Selection.regime	Prior parasite selection for growth in 50 ppm eugenol. "Con" = Control. "Ev" = evolved in 50 ppm eugenol
	Wing.cell.length	Average length of right and left forewing marginal cells
	Days.post.infection	Number of days post-inoculation
	Date	Calendar date at start of trial
	Consumption.gross	Mass loss of sugar water tube
	Evaporation.correction	Median mass loss of tubes without bees
Consumption.preference
	Bee	Identification number for each bee
	Colony	Colony of origin
	Eugenol.ppm	Concentration of eugenol in sugar water fed to bees
	Infection	Whether bees were infected with C. bombi ("Y") or sham control ("N")
	Wing.cell.length	Average length of right and left forewing marginal cells
	Days.post.infection	Number of days post-inoculation
	Consumption.gross	Mass loss of sugar water tube
	Evaporation.correction	Median mass loss of tubes without bees

## Sheet: Morphology
	Time	Treatment	Line	Length	Width	Area	Mean.a	Mean.w	Mean.l	Astd	Wstd	Lstd	Treatline
1	0	Control	NA	0.972	0.503	0.412	0.423267	0.518483	1.01003	0.973382	0.970137	0.962344	Control_NA
2	0	Control	NA	1.338	0.428	0.592	0.423267	0.518483	1.01003	1.39865	0.825485	1.32471	Control_NA
3	0	Control	NA	0.959	0.689	0.512	0.423267	0.518483	1.01003	1.20964	1.32888	0.949474	Control_NA
4	0	Control	NA	1.234	0.346	0.419	0.423267	0.518483	1.01003	0.98992	0.667331	1.22174	Control_NA
5	0	Control	NA	0.989	0.354	0.293	0.423267	0.518483	1.01003	0.692235	0.682761	0.979176	Control_NA
6	0	Control	NA	0.961	0.399	0.355	0.423267	0.518483	1.01003	0.838715	0.769552	0.951454	Control_NA
7	0	Control	NA	0.697	0.636	0.369	0.423267	0.518483	1.01003	0.871791	1.22665	0.690076	Control_NA
8	0	Control	NA	0.919	0.562	0.403	0.423267	0.518483	1.01003	0.952118	1.08393	0.909871	Control_NA
9	0	Control	NA	0.728	0.407	0.241	0.423267	0.518483	1.01003	0.569381	0.784982	0.720768	Control_NA
10	0	Control	NA	0.757	0.514	0.306	0.423267	0.518483	1.01003	0.722948	0.991353	0.74948	Control_NA
11	0	Control	NA	0.944	0.697	0.465	0.423267	0.518483	1.01003	1.0986	1.34431	0.934623	Control_NA
12	0	Control	NA	0.983	0.345	0.354	0.423267	0.518483	1.01003	0.836352	0.665402	0.973235	Control_NA
13	0	Control	NA	0.987	0.582	0.483	0.423267	0.518483	1.01003	1.14112	1.1225	0.977195	Control_NA
14	0	Control	NA	1.208	0.706	0.71	0.423267	0.518483	1.01003	1.67743	1.36166	1.196	Control_NA
15	0	Control	NA	0.95	0.69	0.473	0.423267	0.518483	1.01003	1.1175	1.3308	0.940563	Control_NA
16	0	Control	NA	0.693	0.591	0.31	0.423267	0.518483	1.01003	0.732399	1.13986	0.686116	Control_NA
17	0	Control	NA	0.997	0.563	0.442	0.423267	0.518483	1.01003	1.04426	1.08586	0.987096	Control_NA
18	0	Control	NA	1.364	0.422	0.455	0.423267	0.518483	1.01003	1.07497	0.813912	1.35045	Control_NA
19	0	Control	NA	0.84	0.502	0.272	0.423267	0.518483	1.01003	0.642621	0.968209	0.831656	Control_NA
20	0	Control	NA	0.817	0.359	0.252	0.423267	0.518483	1.01003	0.595369	0.692404	0.808884	Control_NA
21	0	Control	NA	1.24	0.486	0.423	0.423267	0.518483	1.01003	0.99937	0.937349	1.22768	Control_NA
22	0	Control	NA	0.968	0.904	0.658	0.423267	0.518483	1.01003	1.55458	1.74355	0.958384	Control_NA
23	0	Control	NA	1.045	0.528	0.411	0.423267	0.518483	1.01003	0.971019	1.01835	1.03462	Control_NA
24	0	Control	NA	1.247	0.324	0.371	0.423267	0.518483	1.01003	0.876516	0.6249	1.23461	Control_NA
25	0	Control	NA	0.932	0.341	0.292	0.423267	0.518483	1.01003	0.689872	0.657687	0.922742	Control_NA
26	0	Control	NA	1.046	0.685	0.593	0.423267	0.518483	1.01003	1.40101	1.32116	1.03561	Control_NA
27	0	Control	NA	1.221	0.486	0.5	0.423267	0.518483	1.01003	1.18129	0.937349	1.20887	Control_NA
28	0	Control	NA	1.067	0.803	0.61	0.423267	0.518483	1.01003	1.44117	1.54875	1.0564	Control_NA
29	0	Control	NA	0.725	0.653	0.37	0.423267	0.518483	1.01003	0.874153	1.25944	0.717798	Control_NA
30	0	Control	NA	1.13	0.376	0.401	0.423267	0.518483	1.01003	0.947393	0.725192	1.11877	Control_NA
31	0	Control	NA	1.019	0.418	0.332	0.423267	0.518483	1.01003	0.784375	0.806198	1.00888	Control_NA
32	0	Control	NA	1.035	0.377	0.329	0.423267	0.518483	1.01003	0.777288	0.727121	1.02472	Control_NA
33	0	Control	NA	1.13	0.497	0.451	0.423267	0.518483	1.01003	1.06552	0.958565	1.11877	Control_NA
34	0	Control	NA	0.88	0.407	0.354	0.423267	0.518483	1.01003	0.836352	0.784982	0.871258	Control_NA
35	0	Control	NA	1.217	0.378	0.432	0.423267	0.518483	1.01003	1.02063	0.729049	1.20491	Control_NA
36	0	Control	NA	0.853	0.369	0.299	0.423267	0.518483	1.01003	0.70641	0.711691	0.844527	Control_NA
37	0	Control	NA	0.859	0.716	0.517	0.423267	0.518483	1.01003	1.22145	1.38095	0.850467	Control_NA
38	0	Control	NA	1.06	0.372	0.306	0.423267	0.518483	1.01003	0.722948	0.717477	1.04947	Control_NA
39	0	Control	NA	0.89	0.412	0.374	0.423267	0.518483	1.01003	0.883604	0.794625	0.881159	Control_NA
40	0	Control	NA	0.8	0.433	0.293	0.423267	0.518483	1.01003	0.692235	0.835128	0.792053	Control_NA
41	0	Control	NA	1.053	0.501	0.4	0.423267	0.518483	1.01003	0.945031	0.96628	1.04254	Control_NA
42	0	Control	NA	0.827	0.675	0.446	0.423267	0.518483	1.01003	1.05371	1.30187	0.818785	Control_NA
43	0	Control	NA	1.198	0.512	0.456	0.423267	0.518483	1.01003	1.07734	0.987496	1.1861	Control_NA
44	0	Control	NA	1.41	0.393	0.513	0.423267	0.518483	1.01003	1.212	0.75798	1.39599	Control_NA
45	0	Control	NA	1.098	0.501	0.34	0.423267	0.518483	1.01003	0.803276	0.96628	1.08709	Control_NA
46	0	Control	NA	1.254	0.398	0.407	0.423267	0.518483	1.01003	0.961569	0.767624	1.24154	Control_NA
47	0	Control	NA	1.191	0.451	0.406	0.423267	0.518483	1.01003	0.959206	0.869845	1.17917	Control_NA
48	0	Control	NA	1.134	0.528	0.494	0.423267	0.518483	1.01003	1.16711	1.01835	1.12274	Control_NA
49	0	Control	NA	0.921	0.588	0.414	0.423267	0.518483	1.01003	0.978107	1.13408	0.911851	Control_NA
50	0	Control	NA	1.24	0.482	0.486	0.423267	0.518483	1.01003	1.14821	0.929635	1.22768	Control_NA
51	0	Control	NA	0.928	0.775	0.635	0.423267	0.518483	1.01003	1.50024	1.49474	0.918782	Control_NA
52	0	Control	NA	1.192	0.396	0.439	0.423267	0.518483	1.01003	1.03717	0.763766	1.18016	Control_NA
53	0	Control	NA	0.992	0.579	0.525	0.423267	0.518483	1.01003	1.24035	1.11672	0.982146	Control_NA
54	0	Control	NA	1.053	0.479	0.421	0.423267	0.518483	1.01003	0.994645	0.923848	1.04254	Control_NA
55	0	Control	NA	0.68	0.472	0.257	0.423267	0.518483	1.01003	0.607182	0.910347	0.673245	Control_NA
56	0	Control	NA	0.93	0.739	0.52	0.423267	0.518483	1.01003	1.22854	1.42531	0.920762	Control_NA
57	0	Control	NA	0.859	0.609	0.434	0.423267	0.518483	1.01003	1.02536	1.17458	0.850467	Control_NA
58	0	Control	NA	0.78	0.667	0.424	0.423267	0.518483	1.01003	1.00173	1.28644	0.772252	Control_NA
59	0	Control	NA	1.126	0.358	0.353	0.423267	0.518483	1.01003	0.83399	0.690475	1.11481	Control_NA
60	0	Control	NA	1.035	0.746	0.592	0.423267	0.518483	1.01003	1.39865	1.43881	1.02472	Control_NA
61	3	Control	1	1.031	0.308	0.312	0.37098	0.42959	1.0499	0.841016	0.716963	0.981998	Control_1
62	3	Control	1	1.106	0.347	0.34	0.37098	0.42959	1.0499	0.916491	0.807747	1.05343	Control_1
63	3	Control	1	1.154	0.381	0.367	0.37098	0.42959	1.0499	0.989272	0.886892	1.09915	Control_1
64	3	Control	1	0.928	0.338	0.247	0.37098	0.42959	1.0499	0.665804	0.786797	0.883894	Control_1
65	3	Control	1	1.133	0.355	0.364	0.37098	0.42959	1.0499	0.981185	0.826369	1.07915	Control_1
66	3	Control	1	0.992	0.328	0.268	0.37098	0.42959	1.0499	0.722411	0.763519	0.944852	Control_1
67	3	Control	1	1.138	0.368	0.393	0.37098	0.42959	1.0499	1.05936	0.856631	1.08391	Control_1
68	3	Control	1	1.109	0.383	0.324	0.37098	0.42959	1.0499	0.873362	0.891548	1.05629	Control_1
69	3	Control	1	0.863	0.619	0.474	0.37098	0.42959	1.0499	1.2777	1.44091	0.821983	Control_1
70	3	Control	1	1.28	0.446	0.469	0.37098	0.42959	1.0499	1.26422	1.0382	1.21916	Control_1
71	3	Control	1	1.398	0.326	0.514	0.37098	0.42959	1.0499	1.38552	0.758863	1.33156	Control_1
72	3	Control	1	1.09	0.523	0.434	0.37098	0.42959	1.0499	1.16987	1.21744	1.03819	Control_1
73	3	Control	1	1.309	0.474	0.495	0.37098	0.42959	1.0499	1.3343	1.10338	1.24679	Control_1
74	3	Control	1	0.959	0.737	0.59	0.37098	0.42959	1.0499	1.59038	1.71559	0.91342	Control_1
75	3	Control	1	1.341	0.462	0.519	0.37098	0.42959	1.0499	1.399	1.07544	1.27726	Control_1
76	3	Control	1	0.719	0.653	0.378	0.37098	0.42959	1.0499	1.01892	1.52005	0.684827	Control_1
77	3	Control	1	1.034	0.867	0.637	0.37098	0.42959	1.0499	1.71707	2.0182	0.984856	Control_1
78	3	Control	1	0.898	0.563	0.396	0.37098	0.42959	1.0499	1.06744	1.31055	0.85532	Control_1
79	3	Control	1	0.938	0.813	0.648	0.37098	0.42959	1.0499	1.74672	1.8925	0.893418	Control_1
80	3	Control	1	0.932	0.813	0.632	0.37098	0.42959	1.0499	1.7036	1.8925	0.887704	Control_1
81	3	Control	2	1.083	0.347	0.318	0.37098	0.42959	1.0499	0.857189	0.807747	1.03153	Control_2
82	3	Control	2	1.098	0.394	0.361	0.37098	0.42959	1.0499	0.973098	0.917154	1.04581	Control_2
83	3	Control	2	0.698	0.392	0.209	0.37098	0.42959	1.0499	0.563373	0.912498	0.664825	Control_2
84	3	Control	2	0.919	0.35	0.3	0.37098	0.42959	1.0499	0.808669	0.81473	0.875321	Control_2
85	3	Control	2	1.07	0.439	0.356	0.37098	0.42959	1.0499	0.95962	1.0219	1.01914	Control_2
86	3	Control	2	1.456	0.427	0.437	0.37098	0.42959	1.0499	1.17796	0.993971	1.3868	Control_2
87	3	Control	2	1.186	0.365	0.354	0.37098	0.42959	1.0499	0.954229	0.849647	1.12963	Control_2
88	3	Control	2	1.469	0.446	0.402	0.37098	0.42959	1.0499	1.08362	1.0382	1.39918	Control_2
89	3	Control	2	0.981	0.303	0.362	0.37098	0.42959	1.0499	0.975794	0.705324	0.934375	Control_2
90	3	Control	2	0.9	0.461	0.324	0.37098	0.42959	1.0499	0.873362	1.07312	0.857224	Control_2
91	3	Control	2	0.951	0.63	0.447	0.37098	0.42959	1.0499	1.20492	1.46651	0.905801	Control_2
92	3	Control	2	1.158	0.343	0.421	0.37098	0.42959	1.0499	1.13483	0.798436	1.10296	Control_2
93	3	Control	2	1.072	0.519	0.457	0.37098	0.42959	1.0499	1.23187	1.20813	1.02105	Control_2
94	3	Control	2	0.777	0.586	0.369	0.37098	0.42959	1.0499	0.994663	1.36409	0.74007	Control_2
95	3	Control	2	1.155	0.373	0.362	0.37098	0.42959	1.0499	0.975794	0.86827	1.1001	Control_2
96	3	Control	2	1.314	0.407	0.42	0.37098	0.42959	1.0499	1.13214	0.947415	1.25155	Control_2
97	3	Control	2	1.154	0.359	0.384	0.37098	0.42959	1.0499	1.0351	0.835681	1.09915	Control_2
98	3	Control	2	0.836	0.455	0.319	0.37098	0.42959	1.0499	0.859885	1.05915	0.796266	Control_2
99	3	Control	2	1.203	0.444	0.425	0.37098	0.42959	1.0499	1.14561	1.03354	1.14582	Control_2
100	3	Control	2	0.8	0.686	0.433	0.37098	0.42959	1.0499	1.16718	1.59687	0.761977	Control_2
101	3	Control	3	1.147	0.327	0.292	0.37098	0.42959	1.0499	0.787104	0.761191	1.09248	Control_3
102	3	Control	3	1.057	0.484	0.428	0.37098	0.42959	1.0499	1.1537	1.12666	1.00676	Control_3
103	3	Control	3	0.894	0.352	0.291	0.37098	0.42959	1.0499	0.784409	0.819386	0.85151	Control_3
104	3	Control	3	1.513	0.409	0.469	0.37098	0.42959	1.0499	1.26422	0.952071	1.44109	Control_3
105	3	Control	3	1.02	0.32	0.304	0.37098	0.42959	1.0499	0.819451	0.744896	0.971521	Control_3
106	3	Control	3	1.197	0.505	0.467	0.37098	0.42959	1.0499	1.25883	1.17554	1.14011	Control_3
107	3	Control	3	1.143	0.386	0.388	0.37098	0.42959	1.0499	1.04588	0.898531	1.08868	Control_3
108	3	Control	3	0.955	0.529	0.411	0.37098	0.42959	1.0499	1.10788	1.23141	0.90961	Control_3
109	3	Control	3	0.563	0.525	0.248	0.37098	0.42959	1.0499	0.6685	1.2221	0.536242	Control_3
110	3	Control	3	1.142	0.318	0.325	0.37098	0.42959	1.0499	0.876058	0.740241	1.08772	Control_3
111	3	Control	3	0.798	0.665	0.407	0.37098	0.42959	1.0499	1.09709	1.54799	0.760072	Control_3
112	3	Control	3	0.94	0.582	0.388	0.37098	0.42959	1.0499	1.04588	1.35478	0.895323	Control_3
113	3	Control	3	1.022	0.342	0.3	0.37098	0.42959	1.0499	0.808669	0.796108	0.973426	Control_3
114	3	Control	3	1.018	0.337	0.329	0.37098	0.42959	1.0499	0.88684	0.784469	0.969616	Control_3
115	3	Control	3	1.307	0.447	0.395	0.37098	0.42959	1.0499	1.06475	1.04053	1.24488	Control_3
116	3	Control	3	1.053	0.437	0.377	0.37098	0.42959	1.0499	1.01623	1.01725	1.00295	Control_3
117	3	Control	3	1.259	0.285	0.441	0.37098	0.42959	1.0499	1.18874	0.663423	1.19916	Control_3
118	3	Control	3	1.033	0.45	0.417	0.37098	0.42959	1.0499	1.12405	1.04751	0.983903	Control_3
119	3	Control	3	1.15	0.508	0.413	0.37098	0.42959	1.0499	1.11327	1.18252	1.09534	Control_3
120	3	Control	3	0.675	0.473	0.27	0.37098	0.42959	1.0499	0.727802	1.10105	0.642918	Control_3
121	3	Control	4	0.951	0.306	0.25	0.37098	0.42959	1.0499	0.673891	0.712307	0.905801	Control_4
122	3	Control	4	0.907	0.196	0.155	0.37098	0.42959	1.0499	0.417812	0.456249	0.863892	Control_4
123	3	Control	4	0.946	0.262	0.284	0.37098	0.42959	1.0499	0.76554	0.609884	0.901038	Control_4
124	3	Control	4	1.049	0.358	0.284	0.37098	0.42959	1.0499	0.76554	0.833353	0.999143	Control_4
125	3	Control	4	1.06	0.37	0.322	0.37098	0.42959	1.0499	0.867971	0.861286	1.00962	Control_4
126	3	Control	4	1.486	0.342	0.385	0.37098	0.42959	1.0499	1.03779	0.796108	1.41537	Control_4
127	3	Control	4	1.392	0.403	0.417	0.37098	0.42959	1.0499	1.12405	0.938104	1.32584	Control_4
128	3	Control	4	0.817	0.411	0.288	0.37098	0.42959	1.0499	0.776322	0.956726	0.778169	Control_4
129	3	Control	4	1.275	0.472	0.533	0.37098	0.42959	1.0499	1.43674	1.09872	1.2144	Control_4
130	3	Control	4	1.028	0.329	0.3	0.37098	0.42959	1.0499	0.808669	0.765847	0.979141	Control_4
131	3	Control	4	1.332	0.399	0.423	0.37098	0.42959	1.0499	1.14022	0.928793	1.26869	Control_4
132	3	Control	4	0.932	0.459	0.329	0.37098	0.42959	1.0499	0.88684	1.06846	0.887704	Control_4
133	3	Control	4	1.19	0.367	0.448	0.37098	0.42959	1.0499	1.20761	0.854303	1.13344	Control_4
134	3	Control	4	1.1	0.407	0.377	0.37098	0.42959	1.0499	1.01623	0.947415	1.04772	Control_4
135	3	Control	4	1.079	0.574	0.419	0.37098	0.42959	1.0499	1.12944	1.33616	1.02772	Control_4
136	3	Control	4	0.758	0.71	0.428	0.37098	0.42959	1.0499	1.1537	1.65274	0.721974	Control_4
137	3	Control	4	0.813	0.321	0.255	0.37098	0.42959	1.0499	0.687369	0.747224	0.774359	Control_4
138	3	Control	4	0.982	0.493	0.367	0.37098	0.42959	1.0499	0.989272	1.14761	0.935327	Control_4
139	3	Control	4	1.065	0.411	0.379	0.37098	0.42959	1.0499	1.02162	0.956726	1.01438	Control_4
140	3	Control	4	1.066	0.413	0.353	0.37098	0.42959	1.0499	0.951534	0.961382	1.01533	Control_4
141	3	Control	5	1.161	0.393	0.41	0.37098	0.42959	1.0499	1.10518	0.914826	1.10582	Control_5
142	3	Control	5	1.093	0.282	0.281	0.37098	0.42959	1.0499	0.757453	0.65644	1.04105	Control_5
143	3	Control	5	0.858	0.442	0.336	0.37098	0.42959	1.0499	0.905709	1.02889	0.817221	Control_5
144	3	Control	5	1.159	0.383	0.36	0.37098	0.42959	1.0499	0.970403	0.891548	1.10391	Control_5
145	3	Control	5	0.51	0.488	0.195	0.37098	0.42959	1.0499	0.525635	1.13597	0.485761	Control_5
146	3	Control	5	0.982	0.392	0.33	0.37098	0.42959	1.0499	0.889536	0.912498	0.935327	Control_5
147	3	Control	5	1.105	0.487	0.431	0.37098	0.42959	1.0499	1.16179	1.13364	1.05248	Control_5
148	3	Control	5	1.226	0.345	0.385	0.37098	0.42959	1.0499	1.03779	0.803091	1.16773	Control_5
149	3	Control	5	0.912	0.3	0.354	0.37098	0.42959	1.0499	0.954229	0.69834	0.868654	Control_5
150	3	Control	5	1.048	0.336	0.317	0.37098	0.42959	1.0499	0.854494	0.782141	0.99819	Control_5
151	3	Control	5	1.029	0.299	0.296	0.37098	0.42959	1.0499	0.797887	0.696012	0.980093	Control_5
152	3	Control	5	1.125	0.345	0.358	0.37098	0.42959	1.0499	0.965012	0.803091	1.07153	Control_5
153	3	Control	5	0.78	0.404	0.261	0.37098	0.42959	1.0499	0.703542	0.940432	0.742928	Control_5
154	3	Control	5	1.002	0.358	0.287	0.37098	0.42959	1.0499	0.773627	0.833353	0.954377	Control_5
155	3	Control	5	1.049	0.362	0.338	0.37098	0.42959	1.0499	0.9111	0.842664	0.999143	Control_5
156	3	Control	5	0.548	0.487	0.201	0.37098	0.42959	1.0499	0.541808	1.13364	0.521954	Control_5
157	3	Control	5	0.937	0.292	0.293	0.37098	0.42959	1.0499	0.7898	0.679718	0.892466	Control_5
158	3	Control	5	1.186	0.325	0.414	0.37098	0.42959	1.0499	1.11596	0.756535	1.12963	Control_5
159	3	Control	5	1.471	0.309	0.294	0.37098	0.42959	1.0499	0.792496	0.71929	1.40109	Control_5
160	3	Control	5	1.063	0.416	0.34	0.37098	0.42959	1.0499	0.916491	0.968365	1.01248	Control_5
161	3	Eugenol	1	1.46	0.355	0.444	0.37098	0.42959	1.0499	1.19683	0.826369	1.39061	Eugenol_1
162	3	Eugenol	1	1.479	0.348	0.428	0.37098	0.42959	1.0499	1.1537	0.810075	1.40871	Eugenol_1
163	3	Eugenol	1	1.611	0.419	0.461	0.37098	0.42959	1.0499	1.24265	0.975349	1.53443	Eugenol_1
164	3	Eugenol	1	1.605	0.33	0.461	0.37098	0.42959	1.0499	1.24265	0.768174	1.52872	Eugenol_1
165	3	Eugenol	1	1.432	0.465	0.492	0.37098	0.42959	1.0499	1.32622	1.08243	1.36394	Eugenol_1
166	3	Eugenol	1	1.154	0.381	0.383	0.37098	0.42959	1.0499	1.0324	0.886892	1.09915	Eugenol_1
167	3	Eugenol	1	1.627	0.41	0.531	0.37098	0.42959	1.0499	1.43134	0.954398	1.54967	Eugenol_1
168	3	Eugenol	1	1.486	0.401	0.525	0.37098	0.42959	1.0499	1.41517	0.933448	1.41537	Eugenol_1
169	3	Eugenol	1	0.811	0.661	0.436	0.37098	0.42959	1.0499	1.17527	1.53868	0.772455	Eugenol_1
170	3	Eugenol	1	1.619	0.316	0.422	0.37098	0.42959	1.0499	1.13753	0.735585	1.54205	Eugenol_1
171	3	Eugenol	1	0.971	0.653	0.433	0.37098	0.42959	1.0499	1.16718	1.52005	0.92485	Eugenol_1
172	3	Eugenol	1	0.595	0.619	0.284	0.37098	0.42959	1.0499	0.76554	1.44091	0.566721	Eugenol_1
173	3	Eugenol	1	0.721	0.799	0.455	0.37098	0.42959	1.0499	1.22648	1.85991	0.686732	Eugenol_1
174	3	Eugenol	1	1.237	0.315	0.383	0.37098	0.42959	1.0499	1.0324	0.733257	1.17821	Eugenol_1
175	3	Eugenol	1	0.927	0.659	0.47	0.37098	0.42959	1.0499	1.26691	1.53402	0.882941	Eugenol_1
176	3	Eugenol	1	0.802	0.434	0.252	0.37098	0.42959	1.0499	0.679282	1.01027	0.763882	Eugenol_1
177	3	Eugenol	1	1.749	0.435	0.555	0.37098	0.42959	1.0499	1.49604	1.01259	1.66587	Eugenol_1
178	3	Eugenol	1	1.551	0.456	0.44	0.37098	0.42959	1.0499	1.18605	1.06148	1.47728	Eugenol_1
179	3	Eugenol	1	0.853	0.595	0.412	0.37098	0.42959	1.0499	1.11057	1.38504	0.812458	Eugenol_1
180	3	Eugenol	1	1.235	0.634	0.535	0.37098	0.42959	1.0499	1.44213	1.47583	1.1763	Eugenol_1
181	3	Eugenol	2	1.105	0.704	0.554	0.37098	0.42959	1.0499	1.49334	1.63877	1.05248	Eugenol_2
182	3	Eugenol	2	1.233	0.549	0.572	0.37098	0.42959	1.0499	1.54186	1.27796	1.1744	Eugenol_2
183	3	Eugenol	2	1.584	0.4	0.471	0.37098	0.42959	1.0499	1.26961	0.93112	1.50872	Eugenol_2
184	3	Eugenol	2	1.026	0.697	0.598	0.37098	0.42959	1.0499	1.61195	1.62248	0.977236	Eugenol_2
185	3	Eugenol	2	0.54	0.593	0.273	0.37098	0.42959	1.0499	0.735889	1.38039	0.514335	Eugenol_2
186	3	Eugenol	2	1.004	0.443	0.343	0.37098	0.42959	1.0499	0.924578	1.03122	0.956282	Eugenol_2
187	3	Eugenol	2	0.965	0.43	0.344	0.37098	0.42959	1.0499	0.927274	1.00095	0.919135	Eugenol_2
188	3	Eugenol	2	1.217	0.376	0.381	0.37098	0.42959	1.0499	1.02701	0.875253	1.15916	Eugenol_2
189	3	Eugenol	2	0.956	0.745	0.516	0.37098	0.42959	1.0499	1.39091	1.73421	0.910563	Eugenol_2
190	3	Eugenol	2	1.394	0.495	0.549	0.37098	0.42959	1.0499	1.47986	1.15226	1.32775	Eugenol_2
191	3	Eugenol	2	1.535	0.401	0.643	0.37098	0.42959	1.0499	1.73325	0.933448	1.46204	Eugenol_2
192	3	Eugenol	2	0.748	0.944	0.518	0.37098	0.42959	1.0499	1.3963	2.19744	0.712449	Eugenol_2
193	3	Eugenol	2	1.31	0.437	0.461	0.37098	0.42959	1.0499	1.24265	1.01725	1.24774	Eugenol_2
194	3	Eugenol	2	0.459	0.458	0.173	0.37098	0.42959	1.0499	0.466332	1.06613	0.437184	Eugenol_2
195	3	Eugenol	2	1.344	0.442	0.652	0.37098	0.42959	1.0499	1.75751	1.02889	1.28012	Eugenol_2
196	3	Eugenol	2	1.392	0.537	0.562	0.37098	0.42959	1.0499	1.51491	1.25003	1.32584	Eugenol_2
197	3	Eugenol	2	1.361	0.351	0.421	0.37098	0.42959	1.0499	1.13483	0.817058	1.29631	Eugenol_2
198	3	Eugenol	2	1.435	0.291	0.42	0.37098	0.42959	1.0499	1.13214	0.67739	1.3668	Eugenol_2
199	3	Eugenol	2	1.076	0.533	0.444	0.37098	0.42959	1.0499	1.19683	1.24072	1.02486	Eugenol_2
200	3	Eugenol	2	1.036	0.418	0.31	0.37098	0.42959	1.0499	0.835625	0.973021	0.986761	Eugenol_2
201	3	Eugenol	3	1.415	0.365	0.459	0.37098	0.42959	1.0499	1.23726	0.849647	1.34775	Eugenol_3
202	3	Eugenol	3	1.46	0.319	0.325	0.37098	0.42959	1.0499	0.876058	0.742568	1.39061	Eugenol_3
203	3	Eugenol	3	0.887	0.474	0.33	0.37098	0.42959	1.0499	0.889536	1.10338	0.844842	Eugenol_3
204	3	Eugenol	3	1.077	0.33	0.329	0.37098	0.42959	1.0499	0.88684	0.768174	1.02581	Eugenol_3
205	3	Eugenol	3	1.322	0.319	0.307	0.37098	0.42959	1.0499	0.827538	0.742568	1.25917	Eugenol_3
206	3	Eugenol	3	0.479	0.478	0.188	0.37098	0.42959	1.0499	0.506766	1.11269	0.456234	Eugenol_3
207	3	Eugenol	3	1.352	0.504	0.536	0.37098	0.42959	1.0499	1.44482	1.17321	1.28774	Eugenol_3
208	3	Eugenol	3	0.993	0.301	0.256	0.37098	0.42959	1.0499	0.690064	0.700668	0.945804	Eugenol_3
209	3	Eugenol	3	1.56	0.41	0.503	0.37098	0.42959	1.0499	1.35587	0.954398	1.48586	Eugenol_3
210	3	Eugenol	3	1.755	0.521	0.464	0.37098	0.42959	1.0499	1.25074	1.21278	1.67159	Eugenol_3
211	3	Eugenol	3	1.58	0.438	0.448	0.37098	0.42959	1.0499	1.20761	1.01958	1.50491	Eugenol_3
212	3	Eugenol	3	1.254	0.441	0.497	0.37098	0.42959	1.0499	1.33969	1.02656	1.1944	Eugenol_3
213	3	Eugenol	3	1.009	0.334	0.229	0.37098	0.42959	1.0499	0.617284	0.777486	0.961044	Eugenol_3
214	3	Eugenol	3	1.099	0.413	0.364	0.37098	0.42959	1.0499	0.981185	0.961382	1.04677	Eugenol_3
215	3	Eugenol	3	1.073	0.394	0.383	0.37098	0.42959	1.0499	1.0324	0.917154	1.022	Eugenol_3
216	3	Eugenol	3	1.313	0.358	0.353	0.37098	0.42959	1.0499	0.951534	0.833353	1.2506	Eugenol_3
217	3	Eugenol	3	1.237	0.316	0.405	0.37098	0.42959	1.0499	1.0917	0.735585	1.17821	Eugenol_3
218	3	Eugenol	3	1.107	0.388	0.372	0.37098	0.42959	1.0499	1.00275	0.903187	1.05439	Eugenol_3
219	3	Eugenol	3	1.03	0.466	0.388	0.37098	0.42959	1.0499	1.04588	1.08476	0.981046	Eugenol_3
220	3	Eugenol	3	1.395	0.488	0.556	0.37098	0.42959	1.0499	1.49873	1.13597	1.3287	Eugenol_3
221	3	Eugenol	4	1.609	0.31	0.401	0.37098	0.42959	1.0499	1.08092	0.721618	1.53253	Eugenol_4
222	3	Eugenol	4	1.324	0.353	0.366	0.37098	0.42959	1.0499	0.986576	0.821714	1.26107	Eugenol_4
223	3	Eugenol	4	1.395	0.544	0.457	0.37098	0.42959	1.0499	1.23187	1.26632	1.3287	Eugenol_4
224	3	Eugenol	4	1.398	0.345	0.374	0.37098	0.42959	1.0499	1.00814	0.803091	1.33156	Eugenol_4
225	3	Eugenol	4	1.007	0.513	0.37	0.37098	0.42959	1.0499	0.997358	1.19416	0.959139	Eugenol_4
226	3	Eugenol	4	1.462	0.424	0.485	0.37098	0.42959	1.0499	1.30735	0.986988	1.39251	Eugenol_4
227	3	Eugenol	4	1.484	0.353	0.413	0.37098	0.42959	1.0499	1.11327	0.821714	1.41347	Eugenol_4
228	3	Eugenol	4	1.22	0.363	0.343	0.37098	0.42959	1.0499	0.924578	0.844992	1.16202	Eugenol_4
229	3	Eugenol	4	1.256	0.361	0.408	0.37098	0.42959	1.0499	1.09979	0.840336	1.1963	Eugenol_4
230	3	Eugenol	4	1.015	0.379	0.277	0.37098	0.42959	1.0499	0.746671	0.882237	0.966759	Eugenol_4
231	3	Eugenol	4	1.033	0.332	0.326	0.37098	0.42959	1.0499	0.878754	0.77283	0.983903	Eugenol_4
232	3	Eugenol	4	1.406	0.43	0.431	0.37098	0.42959	1.0499	1.16179	1.00095	1.33918	Eugenol_4
233	3	Eugenol	4	1.162	0.32	0.301	0.37098	0.42959	1.0499	0.811364	0.744896	1.10677	Eugenol_4
234	3	Eugenol	4	0.969	0.323	0.29	0.37098	0.42959	1.0499	0.781713	0.75188	0.922945	Eugenol_4
235	3	Eugenol	4	1.416	0.392	0.443	0.37098	0.42959	1.0499	1.19413	0.912498	1.3487	Eugenol_4
236	3	Eugenol	4	0.505	0.337	0.139	0.37098	0.42959	1.0499	0.374683	0.784469	0.480998	Eugenol_4
237	3	Eugenol	4	0.935	0.375	0.352	0.37098	0.42959	1.0499	0.948838	0.872925	0.890561	Eugenol_4
238	3	Eugenol	4	0.868	0.411	0.304	0.37098	0.42959	1.0499	0.819451	0.956726	0.826745	Eugenol_4
239	3	Eugenol	4	1.254	0.41	0.436	0.37098	0.42959	1.0499	1.17527	0.954398	1.1944	Eugenol_4
240	3	Eugenol	4	1.573	0.353	0.482	0.37098	0.42959	1.0499	1.29926	0.821714	1.49824	Eugenol_4
241	3	Eugenol	5	1.111	0.365	0.391	0.37098	0.42959	1.0499	1.05397	0.849647	1.0582	Eugenol_5
242	3	Eugenol	5	1.263	0.414	0.46	0.37098	0.42959	1.0499	1.23996	0.96371	1.20297	Eugenol_5
243	3	Eugenol	5	0.911	0.657	0.471	0.37098	0.42959	1.0499	1.26961	1.52937	0.867702	Eugenol_5
244	3	Eugenol	5	1.064	0.559	0.49	0.37098	0.42959	1.0499	1.32083	1.30124	1.01343	Eugenol_5
245	3	Eugenol	5	1.047	0.317	0.326	0.37098	0.42959	1.0499	0.878754	0.737913	0.997238	Eugenol_5
246	3	Eugenol	5	0.699	0.597	0.273	0.37098	0.42959	1.0499	0.735889	1.3897	0.665778	Eugenol_5
247	3	Eugenol	5	1.002	0.342	0.326	0.37098	0.42959	1.0499	0.878754	0.796108	0.954377	Eugenol_5
248	3	Eugenol	5	1.433	0.363	0.436	0.37098	0.42959	1.0499	1.17527	0.844992	1.36489	Eugenol_5
249	3	Eugenol	5	0.96	0.613	0.414	0.37098	0.42959	1.0499	1.11596	1.42694	0.914373	Eugenol_5
250	3	Eugenol	5	1.491	0.599	0.524	0.37098	0.42959	1.0499	1.41248	1.39435	1.42014	Eugenol_5
251	3	Eugenol	5	0.892	0.698	0.46	0.37098	0.42959	1.0499	1.23996	1.62481	0.849605	Eugenol_5
252	3	Eugenol	5	1.062	0.343	0.32	0.37098	0.42959	1.0499	0.86258	0.798436	1.01152	Eugenol_5
253	3	Eugenol	5	1.085	0.295	0.321	0.37098	0.42959	1.0499	0.865276	0.686701	1.03343	Eugenol_5
254	3	Eugenol	5	0.97	0.401	0.332	0.37098	0.42959	1.0499	0.894927	0.933448	0.923898	Eugenol_5
255	3	Eugenol	5	1.566	0.404	0.431	0.37098	0.42959	1.0499	1.16179	0.940432	1.49157	Eugenol_5
256	3	Eugenol	5	0.814	0.272	0.194	0.37098	0.42959	1.0499	0.522939	0.633162	0.775312	Eugenol_5
257	3	Eugenol	5	0.576	0.41	0.18	0.37098	0.42959	1.0499	0.485201	0.954398	0.548624	Eugenol_5
258	3	Eugenol	5	1.246	0.277	0.292	0.37098	0.42959	1.0499	0.787104	0.644801	1.18678	Eugenol_5
259	3	Eugenol	5	1.001	0.586	0.377	0.37098	0.42959	1.0499	1.01623	1.36409	0.953424	Eugenol_5
260	3	Eugenol	5	0.627	0.524	0.22	0.37098	0.42959	1.0499	0.593024	1.21977	0.5972	Eugenol_5
261	7	Control	1	0.834	0.394	0.288	0.338809	0.385682	1.05219	0.850036	1.02157	0.792632	Control_1
262	7	Control	1	0.975	0.205	0.192	0.338809	0.385682	1.05219	0.566691	0.531526	0.926638	Control_1
263	7	Control	1	1.285	0.373	0.392	0.338809	0.385682	1.05219	1.15699	0.967118	1.22126	Control_1
264	7	Control	1	0.853	0.26	0.222	0.338809	0.385682	1.05219	0.655236	0.674131	0.810689	Control_1
265	7	Control	1	1.18	0.324	0.35	0.338809	0.385682	1.05219	1.03303	0.840071	1.12147	Control_1
266	7	Control	1	1.041	0.308	0.273	0.338809	0.385682	1.05219	0.805764	0.798586	0.989364	Control_1
267	7	Control	1	0.975	0.309	0.303	0.338809	0.385682	1.05219	0.894309	0.801179	0.926638	Control_1
268	7	Control	1	0.733	0.342	0.188	0.338809	0.385682	1.05219	0.554885	0.886741	0.696642	Control_1
269	7	Control	1	1.136	0.352	0.402	0.338809	0.385682	1.05219	1.18651	0.912669	1.07965	Control_1
270	7	Control	1	1.07	0.302	0.258	0.338809	0.385682	1.05219	0.761491	0.783029	1.01693	Control_1
271	7	Control	1	1.804	0.287	0.404	0.338809	0.385682	1.05219	1.19241	0.744137	1.71452	Control_1
272	7	Control	1	1.047	0.451	0.376	0.338809	0.385682	1.05219	1.10977	1.16936	0.995067	Control_1
273	7	Control	1	0.71	0.397	0.241	0.338809	0.385682	1.05219	0.711315	1.02935	0.674782	Control_1
274	7	Control	1	0.789	0.367	0.221	0.338809	0.385682	1.05219	0.652285	0.951562	0.749864	Control_1
275	7	Control	1	1.064	0.374	0.331	0.338809	0.385682	1.05219	0.976951	0.969711	1.01122	Control_1
276	7	Control	1	0.958	0.379	0.301	0.338809	0.385682	1.05219	0.888406	0.982675	0.910481	Control_1
277	7	Control	1	0.974	0.328	0.309	0.338809	0.385682	1.05219	0.912018	0.850442	0.925688	Control_1
278	7	Control	1	0.386	0.37	0.118	0.338809	0.385682	1.05219	0.348279	0.95934	0.366854	Control_1
279	7	Control	1	0.945	0.398	0.302	0.338809	0.385682	1.05219	0.891357	1.03194	0.898126	Control_1
280	7	Control	1	0.806	0.574	0.323	0.338809	0.385682	1.05219	0.953339	1.48827	0.766021	Control_1
281	7	Control	2	1.195	0.41	0.394	0.338809	0.385682	1.05219	1.1629	1.06305	1.13573	Control_2
282	7	Control	2	0.86	0.258	0.224	0.338809	0.385682	1.05219	0.661139	0.668945	0.817342	Control_2
283	7	Control	2	1.001	0.416	0.36	0.338809	0.385682	1.05219	1.06255	1.07861	0.951348	Control_2
284	7	Control	2	1.094	0.352	0.37	0.338809	0.385682	1.05219	1.09206	0.912669	1.03974	Control_2
285	7	Control	2	0.99	0.448	0.333	0.338809	0.385682	1.05219	0.982854	1.16158	0.940894	Control_2
286	7	Control	2	1.099	0.47	0.408	0.338809	0.385682	1.05219	1.20422	1.21862	1.04449	Control_2
287	7	Control	2	0.788	0.336	0.221	0.338809	0.385682	1.05219	0.652285	0.871184	0.748914	Control_2
288	7	Control	2	1.041	0.417	0.282	0.338809	0.385682	1.05219	0.832327	1.0812	0.989364	Control_2
289	7	Control	2	0.936	0.453	0.346	0.338809	0.385682	1.05219	1.02122	1.17454	0.889572	Control_2
290	7	Control	2	1.003	0.458	0.317	0.338809	0.385682	1.05219	0.93563	1.18751	0.953249	Control_2
291	7	Control	2	1.088	0.463	0.414	0.338809	0.385682	1.05219	1.22193	1.20047	1.03403	Control_2
292	7	Control	2	1.298	0.254	0.352	0.338809	0.385682	1.05219	1.03893	0.658574	1.23362	Control_2
293	7	Control	2	0.979	0.339	0.339	0.338809	0.385682	1.05219	1.00056	0.878963	0.93044	Control_2
294	7	Control	2	0.907	0.306	0.3	0.338809	0.385682	1.05219	0.885454	0.7934	0.862011	Control_2
295	7	Control	2	0.872	0.381	0.321	0.338809	0.385682	1.05219	0.947436	0.987861	0.828747	Control_2
296	7	Control	2	0.964	0.537	0.405	0.338809	0.385682	1.05219	1.19536	1.39234	0.916184	Control_2
297	7	Control	2	1.034	0.315	0.321	0.338809	0.385682	1.05219	0.947436	0.816735	0.982711	Control_2
298	7	Control	2	1.293	0.376	0.45	0.338809	0.385682	1.05219	1.32818	0.974897	1.22886	Control_2
299	7	Control	2	0.699	0.333	0.209	0.338809	0.385682	1.05219	0.616867	0.863406	0.664328	Control_2
300	7	Control	2	1.321	0.233	0.325	0.338809	0.385682	1.05219	0.959242	0.604125	1.25548	Control_2
301	7	Control	3	0.932	0.366	0.282	0.338809	0.385682	1.05219	0.832327	0.948969	0.885771	Control_3
302	7	Control	3	0.763	0.416	0.232	0.338809	0.385682	1.05219	0.684751	1.07861	0.725154	Control_3
303	7	Control	3	1.224	0.175	0.243	0.338809	0.385682	1.05219	0.717218	0.453742	1.16329	Control_3
304	7	Control	3	0.9	0.319	0.228	0.338809	0.385682	1.05219	0.672945	0.827107	0.855358	Control_3
305	7	Control	3	0.886	0.327	0.286	0.338809	0.385682	1.05219	0.844133	0.847849	0.842053	Control_3
306	7	Control	3	1.158	0.382	0.419	0.338809	0.385682	1.05219	1.23668	0.990454	1.10056	Control_3
307	7	Control	3	0.838	0.522	0.335	0.338809	0.385682	1.05219	0.988757	1.35345	0.796433	Control_3
308	7	Control	3	0.776	0.359	0.262	0.338809	0.385682	1.05219	0.773297	0.930819	0.737509	Control_3
309	7	Control	3	1.053	0.451	0.34	0.338809	0.385682	1.05219	1.00351	1.16936	1.00077	Control_3
310	7	Control	3	1.129	0.568	0.435	0.338809	0.385682	1.05219	1.28391	1.47272	1.073	Control_3
311	7	Control	3	1.045	0.444	0.382	0.338809	0.385682	1.05219	1.12748	1.15121	0.993166	Control_3
312	7	Control	3	0.932	0.373	0.385	0.338809	0.385682	1.05219	1.13633	0.967118	0.885771	Control_3
313	7	Control	3	0.779	0.471	0.278	0.338809	0.385682	1.05219	0.820521	1.22121	0.74036	Control_3
314	7	Control	3	0.741	0.326	0.217	0.338809	0.385682	1.05219	0.640479	0.845256	0.704245	Control_3
315	7	Control	3	1.082	0.428	0.354	0.338809	0.385682	1.05219	1.04484	1.10972	1.02833	Control_3
316	7	Control	3	0.837	0.388	0.289	0.338809	0.385682	1.05219	0.852988	1.00601	0.795483	Control_3
317	7	Control	3	1.364	0.31	0.414	0.338809	0.385682	1.05219	1.22193	0.803771	1.29634	Control_3
318	7	Control	3	1.591	0.196	0.377	0.338809	0.385682	1.05219	1.11272	0.508191	1.51208	Control_3
319	7	Control	3	0.973	0.323	0.277	0.338809	0.385682	1.05219	0.81757	0.837478	0.924737	Control_3
320	7	Control	3	1.004	0.428	0.352	0.338809	0.385682	1.05219	1.03893	1.10972	0.954199	Control_3
321	7	Control	3	0.841	0.347	0.228	0.338809	0.385682	1.05219	0.672945	0.899705	0.799285	Control_3
322	7	Control	3	1.039	0.36	0.313	0.338809	0.385682	1.05219	0.923824	0.933412	0.987463	Control_3
323	7	Control	3	1.181	0.297	0.303	0.338809	0.385682	1.05219	0.894309	0.770065	1.12242	Control_3
324	7	Control	3	0.735	0.499	0.273	0.338809	0.385682	1.05219	0.805764	1.29381	0.698542	Control_3
325	7	Control	3	1.107	0.457	0.383	0.338809	0.385682	1.05219	1.13043	1.18491	1.05209	Control_3
326	7	Control	3	1.206	0.235	0.298	0.338809	0.385682	1.05219	0.879551	0.609311	1.14618	Control_3
327	7	Control	3	0.842	0.517	0.324	0.338809	0.385682	1.05219	0.956291	1.34048	0.800235	Control_3
328	7	Control	3	1.346	0.291	0.387	0.338809	0.385682	1.05219	1.14224	0.754508	1.27924	Control_3
329	7	Control	3	1.039	0.356	0.327	0.338809	0.385682	1.05219	0.965145	0.923041	0.987463	Control_3
330	7	Control	3	1.243	0.407	0.436	0.338809	0.385682	1.05219	1.28686	1.05527	1.18134	Control_3
331	7	Control	4	1.165	0.491	0.46	0.338809	0.385682	1.05219	1.3577	1.27307	1.10721	Control_4
332	7	Control	4	1.183	0.399	0.374	0.338809	0.385682	1.05219	1.10387	1.03453	1.12432	Control_4
333	7	Control	4	1.184	0.354	0.37	0.338809	0.385682	1.05219	1.09206	0.917855	1.12527	Control_4
334	7	Control	4	1.014	0.36	0.298	0.338809	0.385682	1.05219	0.879551	0.933412	0.963703	Control_4
335	7	Control	4	1.329	0.507	0.335	0.338809	0.385682	1.05219	0.988757	1.31456	1.26308	Control_4
336	7	Control	4	1.12	0.311	0.303	0.338809	0.385682	1.05219	0.894309	0.806364	1.06445	Control_4
337	7	Control	4	1.138	0.387	0.349	0.338809	0.385682	1.05219	1.03008	1.00342	1.08155	Control_4
338	7	Control	4	1.311	0.293	0.32	0.338809	0.385682	1.05219	0.944485	0.759694	1.24597	Control_4
339	7	Control	4	0.857	0.345	0.278	0.338809	0.385682	1.05219	0.820521	0.89452	0.814491	Control_4
340	7	Control	4	0.893	0.378	0.247	0.338809	0.385682	1.05219	0.729024	0.980082	0.848705	Control_4
341	7	Control	4	1.267	0.478	0.489	0.338809	0.385682	1.05219	1.44329	1.23936	1.20415	Control_4
342	7	Control	4	0.868	0.448	0.312	0.338809	0.385682	1.05219	0.920873	1.16158	0.824945	Control_4
343	7	Control	4	1.332	0.409	0.409	0.338809	0.385682	1.05219	1.20717	1.06046	1.26593	Control_4
344	7	Control	4	0.912	0.347	0.297	0.338809	0.385682	1.05219	0.8766	0.899705	0.866763	Control_4
345	7	Control	4	1.559	0.262	0.392	0.338809	0.385682	1.05219	1.15699	0.679316	1.48167	Control_4
346	7	Control	4	1.084	0.396	0.389	0.338809	0.385682	1.05219	1.14814	1.02675	1.03023	Control_4
347	7	Control	4	1.174	0.475	0.434	0.338809	0.385682	1.05219	1.28096	1.23159	1.11577	Control_4
348	7	Control	4	2.18	0.444	0.627	0.338809	0.385682	1.05219	1.8506	1.15121	2.07187	Control_4
349	7	Control	4	1.609	0.354	0.378	0.338809	0.385682	1.05219	1.11567	0.917855	1.52919	Control_4
350	7	Control	4	1.418	0.397	0.357	0.338809	0.385682	1.05219	1.05369	1.02935	1.34766	Control_4
351	7	Control	5	1	0.319	0.318	0.338809	0.385682	1.05219	0.938582	0.827107	0.950398	Control_5
352	7	Control	5	1.01	0.345	0.284	0.338809	0.385682	1.05219	0.83823	0.89452	0.959902	Control_5
353	7	Control	5	1.001	0.421	0.377	0.338809	0.385682	1.05219	1.11272	1.09157	0.951348	Control_5
354	7	Control	5	1	0.329	0.288	0.338809	0.385682	1.05219	0.850036	0.853035	0.950398	Control_5
355	7	Control	5	0.886	0.385	0.371	0.338809	0.385682	1.05219	1.09501	0.998232	0.842053	Control_5
356	7	Control	5	1.215	0.375	0.444	0.338809	0.385682	1.05219	1.31047	0.972304	1.15473	Control_5
357	7	Control	5	1.313	0.322	0.351	0.338809	0.385682	1.05219	1.03598	0.834885	1.24787	Control_5
358	7	Control	5	0.707	0.512	0.28	0.338809	0.385682	1.05219	0.826424	1.32752	0.671931	Control_5
359	7	Control	5	1.163	0.274	0.316	0.338809	0.385682	1.05219	0.932679	0.71043	1.10531	Control_5
360	7	Control	5	1.023	0.399	0.404	0.338809	0.385682	1.05219	1.19241	1.03453	0.972257	Control_5
361	7	Control	5	1.114	0.473	0.445	0.338809	0.385682	1.05219	1.31342	1.2264	1.05874	Control_5
362	7	Control	5	1.162	0.444	0.468	0.338809	0.385682	1.05219	1.38131	1.15121	1.10436	Control_5
363	7	Control	5	1.114	0.525	0.513	0.338809	0.385682	1.05219	1.51413	1.36123	1.05874	Control_5
364	7	Control	5	0.904	0.426	0.327	0.338809	0.385682	1.05219	0.965145	1.10454	0.85916	Control_5
365	7	Control	5	1.258	1.009	1.047	0.338809	0.385682	1.05219	3.09024	2.61615	1.1956	Control_5
366	7	Control	5	0.907	0.37	0.275	0.338809	0.385682	1.05219	0.811667	0.95934	0.862011	Control_5
367	7	Control	5	1.022	0.479	0.334	0.338809	0.385682	1.05219	0.985806	1.24196	0.971307	Control_5
368	7	Control	5	1.022	0.432	0.351	0.338809	0.385682	1.05219	1.03598	1.12009	0.971307	Control_5
369	7	Control	5	0.746	0.416	0.23	0.338809	0.385682	1.05219	0.678848	1.07861	0.708997	Control_5
370	7	Control	5	0.964	0.348	0.284	0.338809	0.385682	1.05219	0.83823	0.902298	0.916184	Control_5
371	7	Eugenol	1	1.062	0.434	0.392	0.338809	0.385682	1.05219	1.15699	1.12528	1.00932	Eugenol_1
372	7	Eugenol	1	0.9	0.435	0.335	0.338809	0.385682	1.05219	0.988757	1.12787	0.855358	Eugenol_1
373	7	Eugenol	1	1.031	0.496	0.442	0.338809	0.385682	1.05219	1.30457	1.28603	0.97986	Eugenol_1
374	7	Eugenol	1	1.717	0.262	0.558	0.338809	0.385682	1.05219	1.64695	0.679316	1.63183	Eugenol_1
375	7	Eugenol	1	0.802	0.548	0.328	0.338809	0.385682	1.05219	0.968097	1.42086	0.762219	Eugenol_1
376	7	Eugenol	1	1.719	0.502	0.551	0.338809	0.385682	1.05219	1.62628	1.30159	1.63373	Eugenol_1
377	7	Eugenol	1	1.625	0.435	0.498	0.338809	0.385682	1.05219	1.46985	1.12787	1.5444	Eugenol_1
378	7	Eugenol	1	1.424	0.436	0.471	0.338809	0.385682	1.05219	1.39016	1.13047	1.35337	Eugenol_1
379	7	Eugenol	1	1.406	0.351	0.343	0.338809	0.385682	1.05219	1.01237	0.910077	1.33626	Eugenol_1
380	7	Eugenol	1	1.113	0.424	0.389	0.338809	0.385682	1.05219	1.14814	1.09935	1.05779	Eugenol_1
381	7	Eugenol	1	0.709	0.539	0.302	0.338809	0.385682	1.05219	0.891357	1.39753	0.673832	Eugenol_1
382	7	Eugenol	1	0.94	0.641	0.436	0.338809	0.385682	1.05219	1.28686	1.66199	0.893374	Eugenol_1
383	7	Eugenol	1	1.024	0.632	0.472	0.338809	0.385682	1.05219	1.39311	1.63866	0.973207	Eugenol_1
384	7	Eugenol	1	1.85	0.471	0.452	0.338809	0.385682	1.05219	1.33408	1.22121	1.75824	Eugenol_1
385	7	Eugenol	1	1.415	0.213	0.329	0.338809	0.385682	1.05219	0.971048	0.552269	1.34481	Eugenol_1
386	7	Eugenol	1	1.078	0.444	0.429	0.338809	0.385682	1.05219	1.2662	1.15121	1.02453	Eugenol_1
387	7	Eugenol	1	1.036	0.399	0.381	0.338809	0.385682	1.05219	1.12453	1.03453	0.984612	Eugenol_1
388	7	Eugenol	1	0.682	0.411	0.235	0.338809	0.385682	1.05219	0.693606	1.06565	0.648171	Eugenol_1
389	7	Eugenol	1	1.171	0.474	0.426	0.338809	0.385682	1.05219	1.25735	1.22899	1.11292	Eugenol_1
390	7	Eugenol	1	1.891	0.24	0.387	0.338809	0.385682	1.05219	1.14224	0.622275	1.7972	Eugenol_1
391	7	Eugenol	2	1.223	0.589	0.497	0.338809	0.385682	1.05219	1.4669	1.52717	1.16234	Eugenol_2
392	7	Eugenol	2	0.6	0.554	0.253	0.338809	0.385682	1.05219	0.746733	1.43642	0.570239	Eugenol_2
393	7	Eugenol	2	0.908	0.579	0.383	0.338809	0.385682	1.05219	1.13043	1.50124	0.862961	Eugenol_2
394	7	Eugenol	2	1.228	0.585	0.534	0.338809	0.385682	1.05219	1.57611	1.51679	1.16709	Eugenol_2
395	7	Eugenol	2	1.81	0.482	0.47	0.338809	0.385682	1.05219	1.38721	1.24973	1.72022	Eugenol_2
396	7	Eugenol	2	0.96	0.48	0.382	0.338809	0.385682	1.05219	1.12748	1.24455	0.912382	Eugenol_2
397	7	Eugenol	2	0.888	0.661	0.428	0.338809	0.385682	1.05219	1.26325	1.71385	0.843953	Eugenol_2
398	7	Eugenol	2	0.941	0.635	0.447	0.338809	0.385682	1.05219	1.31933	1.64643	0.894324	Eugenol_2
399	7	Eugenol	2	0.908	0.622	0.482	0.338809	0.385682	1.05219	1.42263	1.61273	0.862961	Eugenol_2
400	7	Eugenol	2	0.72	0.696	0.401	0.338809	0.385682	1.05219	1.18356	1.8046	0.684286	Eugenol_2
401	7	Eugenol	2	1.12	0.609	0.477	0.338809	0.385682	1.05219	1.40787	1.57902	1.06445	Eugenol_2
402	7	Eugenol	2	1.431	0.616	0.722	0.338809	0.385682	1.05219	2.13099	1.59717	1.36002	Eugenol_2
403	7	Eugenol	2	1.09	0.679	0.549	0.338809	0.385682	1.05219	1.62038	1.76052	1.03593	Eugenol_2
404	7	Eugenol	2	2.083	0.324	0.732	0.338809	0.385682	1.05219	2.16051	0.840071	1.97968	Eugenol_2
405	7	Eugenol	2	0.915	0.427	0.343	0.338809	0.385682	1.05219	1.01237	1.10713	0.869614	Eugenol_2
406	7	Eugenol	2	1.231	0.618	0.605	0.338809	0.385682	1.05219	1.78567	1.60236	1.16994	Eugenol_2
407	7	Eugenol	2	0.925	0.631	0.427	0.338809	0.385682	1.05219	1.2603	1.63606	0.879118	Eugenol_2
408	7	Eugenol	2	1.757	0.592	0.502	0.338809	0.385682	1.05219	1.48166	1.53494	1.66985	Eugenol_2
409	7	Eugenol	2	0.917	0.76	0.546	0.338809	0.385682	1.05219	1.61153	1.97054	0.871515	Eugenol_2
410	7	Eugenol	2	1.095	0.462	0.451	0.338809	0.385682	1.05219	1.33113	1.19788	1.04069	Eugenol_2
411	7	Eugenol	3	1.149	0.486	0.452	0.338809	0.385682	1.05219	1.33408	1.26011	1.09201	Eugenol_3
412	7	Eugenol	3	0.992	0.34	0.291	0.338809	0.385682	1.05219	0.858891	0.881556	0.942795	Eugenol_3
413	7	Eugenol	3	1.355	0.371	0.411	0.338809	0.385682	1.05219	1.21307	0.961933	1.28779	Eugenol_3
414	7	Eugenol	3	1.02	0.45	0.395	0.338809	0.385682	1.05219	1.16585	1.16676	0.969406	Eugenol_3
415	7	Eugenol	3	1.207	0.523	0.452	0.338809	0.385682	1.05219	1.33408	1.35604	1.14713	Eugenol_3
416	7	Eugenol	3	0.967	0.491	0.363	0.338809	0.385682	1.05219	1.0714	1.27307	0.919035	Eugenol_3
417	7	Eugenol	3	1.147	0.465	0.394	0.338809	0.385682	1.05219	1.1629	1.20566	1.09011	Eugenol_3
418	7	Eugenol	3	0.984	0.614	0.458	0.338809	0.385682	1.05219	1.35179	1.59199	0.935192	Eugenol_3
419	7	Eugenol	3	1.681	0.485	0.562	0.338809	0.385682	1.05219	1.65875	1.25751	1.59762	Eugenol_3
420	7	Eugenol	3	1.025	0.457	0.424	0.338809	0.385682	1.05219	1.25144	1.18491	0.974158	Eugenol_3
421	7	Eugenol	3	1.082	0.551	0.46	0.338809	0.385682	1.05219	1.3577	1.42864	1.02833	Eugenol_3
422	7	Eugenol	3	0.992	0.469	0.458	0.338809	0.385682	1.05219	1.35179	1.21603	0.942795	Eugenol_3
423	7	Eugenol	3	1.04	0.472	0.4	0.338809	0.385682	1.05219	1.18061	1.22381	0.988414	Eugenol_3
424	7	Eugenol	3	0.938	0.48	0.38	0.338809	0.385682	1.05219	1.12158	1.24455	0.891473	Eugenol_3
425	7	Eugenol	3	0.996	0.554	0.463	0.338809	0.385682	1.05219	1.36655	1.43642	0.946596	Eugenol_3
426	7	Eugenol	3	1.08	0.491	0.422	0.338809	0.385682	1.05219	1.24554	1.27307	1.02643	Eugenol_3
427	7	Eugenol	3	1.427	0.4	0.37	0.338809	0.385682	1.05219	1.09206	1.03712	1.35622	Eugenol_3
428	7	Eugenol	3	1.104	0.544	0.367	0.338809	0.385682	1.05219	1.08321	1.41049	1.04924	Eugenol_3
429	7	Eugenol	3	1.096	0.61	0.398	0.338809	0.385682	1.05219	1.1747	1.58161	1.04164	Eugenol_3
430	7	Eugenol	3	1.202	0.393	0.353	0.338809	0.385682	1.05219	1.04188	1.01897	1.14238	Eugenol_3
431	7	Eugenol	4	1.754	0.427	0.479	0.338809	0.385682	1.05219	1.41378	1.10713	1.667	Eugenol_4
432	7	Eugenol	4	0.82	0.604	0.408	0.338809	0.385682	1.05219	1.20422	1.56606	0.779326	Eugenol_4
433	7	Eugenol	4	1.021	0.502	0.475	0.338809	0.385682	1.05219	1.40197	1.30159	0.970356	Eugenol_4
434	7	Eugenol	4	0.811	0.673	0.38	0.338809	0.385682	1.05219	1.12158	1.74496	0.770773	Eugenol_4
435	7	Eugenol	4	0.95	0.502	0.396	0.338809	0.385682	1.05219	1.1688	1.30159	0.902878	Eugenol_4
436	7	Eugenol	4	1.019	0.377	0.329	0.338809	0.385682	1.05219	0.971048	0.97749	0.968455	Eugenol_4
437	7	Eugenol	4	0.849	0.517	0.332	0.338809	0.385682	1.05219	0.979903	1.34048	0.806888	Eugenol_4
438	7	Eugenol	4	1.255	0.522	0.474	0.338809	0.385682	1.05219	1.39902	1.35345	1.19275	Eugenol_4
439	7	Eugenol	4	0.746	0.345	0.239	0.338809	0.385682	1.05219	0.705412	0.89452	0.708997	Eugenol_4
440	7	Eugenol	4	0.886	0.657	0.435	0.338809	0.385682	1.05219	1.28391	1.70348	0.842053	Eugenol_4
441	7	Eugenol	4	1.062	0.551	0.462	0.338809	0.385682	1.05219	1.3636	1.42864	1.00932	Eugenol_4
442	7	Eugenol	4	1.504	0.359	0.436	0.338809	0.385682	1.05219	1.28686	0.930819	1.4294	Eugenol_4
443	7	Eugenol	4	1.057	0.443	0.393	0.338809	0.385682	1.05219	1.15995	1.14862	1.00457	Eugenol_4
444	7	Eugenol	4	1.145	0.387	0.398	0.338809	0.385682	1.05219	1.1747	1.00342	1.08821	Eugenol_4
445	7	Eugenol	4	1.44	0.555	0.412	0.338809	0.385682	1.05219	1.21602	1.43901	1.36857	Eugenol_4
446	7	Eugenol	4	0.862	0.488	0.32	0.338809	0.385682	1.05219	0.944485	1.26529	0.819243	Eugenol_4
447	7	Eugenol	4	1.2	0.281	0.365	0.338809	0.385682	1.05219	1.0773	0.72858	1.14048	Eugenol_4
448	7	Eugenol	4	2.019	0.334	0.636	0.338809	0.385682	1.05219	1.87716	0.865999	1.91885	Eugenol_4
449	7	Eugenol	4	1.126	0.523	0.436	0.338809	0.385682	1.05219	1.28686	1.35604	1.07015	Eugenol_4
450	7	Eugenol	4	0.913	0.494	0.393	0.338809	0.385682	1.05219	1.15995	1.28085	0.867713	Eugenol_4
451	7	Eugenol	5	1.007	0.557	0.35	0.338809	0.385682	1.05219	1.03303	1.4442	0.957051	Eugenol_5
452	7	Eugenol	5	1.095	0.574	0.437	0.338809	0.385682	1.05219	1.28981	1.48827	1.04069	Eugenol_5
453	7	Eugenol	5	0.819	0.523	0.344	0.338809	0.385682	1.05219	1.01532	1.35604	0.778376	Eugenol_5
454	7	Eugenol	5	0.521	0.382	0.16	0.338809	0.385682	1.05219	0.472242	0.990454	0.495157	Eugenol_5
455	7	Eugenol	5	1.471	0.258	0.382	0.338809	0.385682	1.05219	1.12748	0.668945	1.39804	Eugenol_5
456	7	Eugenol	5	0.823	0.387	0.235	0.338809	0.385682	1.05219	0.693606	1.00342	0.782177	Eugenol_5
457	7	Eugenol	5	1.666	0.194	0.411	0.338809	0.385682	1.05219	1.21307	0.503005	1.58336	Eugenol_5
458	7	Eugenol	5	0.965	0.547	0.394	0.338809	0.385682	1.05219	1.1629	1.41827	0.917134	Eugenol_5
459	7	Eugenol	5	1.191	0.326	0.382	0.338809	0.385682	1.05219	1.12748	0.845256	1.13192	Eugenol_5
460	7	Eugenol	5	1.452	0.329	0.372	0.338809	0.385682	1.05219	1.09796	0.853035	1.37998	Eugenol_5
461	7	Eugenol	5	1.184	0.415	0.414	0.338809	0.385682	1.05219	1.22193	1.07602	1.12527	Eugenol_5
462	7	Eugenol	5	0.969	0.531	0.381	0.338809	0.385682	1.05219	1.12453	1.37678	0.920936	Eugenol_5
463	7	Eugenol	5	1.8	0.466	0.515	0.338809	0.385682	1.05219	1.52003	1.20825	1.71072	Eugenol_5
464	7	Eugenol	5	1.551	0.482	0.44	0.338809	0.385682	1.05219	1.29867	1.24973	1.47407	Eugenol_5
465	7	Eugenol	5	1.194	0.321	0.366	0.338809	0.385682	1.05219	1.08025	0.832292	1.13478	Eugenol_5
466	7	Eugenol	5	0.876	0.366	0.276	0.338809	0.385682	1.05219	0.814618	0.948969	0.832549	Eugenol_5
467	7	Eugenol	5	1.645	0.463	0.467	0.338809	0.385682	1.05219	1.37836	1.20047	1.5634	Eugenol_5
468	7	Eugenol	5	1.149	0.425	0.419	0.338809	0.385682	1.05219	1.23668	1.10194	1.09201	Eugenol_5
469	7	Eugenol	5	0.801	0.42	0.277	0.338809	0.385682	1.05219	0.81757	1.08898	0.761269	Eugenol_5
470	7	Eugenol	5	1.188	0.466	0.448	0.338809	0.385682	1.05219	1.32228	1.20825	1.12907	Eugenol_5
471	10	Control	1	0.956	0.764	0.518	0.306269	0.391777	1.01587	1.69132	1.95009	0.941066	Control_1
472	10	Control	1	0.859	0.621	0.423	0.306269	0.391777	1.01587	1.38114	1.58509	0.845581	Control_1
473	10	Control	1	0.796	0.383	0.258	0.306269	0.391777	1.01587	0.842396	0.977597	0.783565	Control_1
474	10	Control	1	1.085	0.451	0.388	0.306269	0.391777	1.01587	1.26686	1.15117	1.06805	Control_1
475	10	Control	1	0.971	0.44	0.389	0.306269	0.391777	1.01587	1.27012	1.12309	0.955832	Control_1
476	10	Control	1	1.238	0.488	0.415	0.306269	0.391777	1.01587	1.35502	1.24561	1.21866	Control_1
477	10	Control	1	0.822	0.409	0.26	0.306269	0.391777	1.01587	0.848926	1.04396	0.809159	Control_1
478	10	Control	1	0.971	0.438	0.27	0.306269	0.391777	1.01587	0.881577	1.11798	0.955832	Control_1
479	10	Control	1	0.771	0.384	0.256	0.306269	0.391777	1.01587	0.835866	0.98015	0.758956	Control_1
480	10	Control	1	1.558	0.496	0.549	0.306269	0.391777	1.01587	1.79254	1.26603	1.53366	Control_1
481	10	Control	1	1.073	0.527	0.359	0.306269	0.391777	1.01587	1.17217	1.34515	1.05624	Control_1
482	10	Control	1	1.012	0.372	0.337	0.306269	0.391777	1.01587	1.10034	0.94952	0.996191	Control_1
483	10	Control	1	0.791	0.419	0.268	0.306269	0.391777	1.01587	0.875047	1.06949	0.778644	Control_1
484	10	Control	1	1.09	0.441	0.352	0.306269	0.391777	1.01587	1.14932	1.12564	1.07297	Control_1
485	10	Control	1	0.993	0.386	0.273	0.306269	0.391777	1.01587	0.891373	0.985255	0.977488	Control_1
486	10	Control	1	1.058	0.337	0.292	0.306269	0.391777	1.01587	0.95341	0.860183	1.04147	Control_1
487	10	Control	1	0.962	0.397	0.279	0.306269	0.391777	1.01587	0.910963	1.01333	0.946972	Control_1
488	10	Control	1	1.051	0.458	0.298	0.306269	0.391777	1.01587	0.973	1.16903	1.03458	Control_1
489	10	Control	1	0.836	0.509	0.318	0.306269	0.391777	1.01587	1.0383	1.29921	0.822941	Control_1
490	10	Control	1	1.196	0.521	0.447	0.306269	0.391777	1.01587	1.4595	1.32984	1.17732	Control_1
491	10	Control	1	0.904	0.344	0.261	0.306269	0.391777	1.01587	0.852191	0.878051	0.889878	Control_1
492	10	Control	1	1.263	0.464	0.431	0.306269	0.391777	1.01587	1.40726	1.18435	1.24327	Control_1
493	10	Control	1	0.862	0.288	0.191	0.306269	0.391777	1.01587	0.623634	0.735112	0.848534	Control_1
494	10	Control	1	1.075	0.369	0.282	0.306269	0.391777	1.01587	0.920759	0.941863	1.05821	Control_1
495	10	Control	1	1.083	0.339	0.272	0.306269	0.391777	1.01587	0.888107	0.865288	1.06608	Control_1
496	10	Control	1	1.006	0.304	0.256	0.306269	0.391777	1.01587	0.835866	0.775952	0.990285	Control_1
497	10	Control	1	1.083	0.409	0.306	0.306269	0.391777	1.01587	0.999121	1.04396	1.06608	Control_1
498	10	Control	1	0.929	0.379	0.265	0.306269	0.391777	1.01587	0.865252	0.967387	0.914488	Control_1
499	10	Control	1	1.251	0.394	0.364	0.306269	0.391777	1.01587	1.1885	1.00567	1.23146	Control_1
500	10	Control	1	0.834	0.365	0.219	0.306269	0.391777	1.01587	0.715057	0.931653	0.820972	Control_1
501	10	Control	2	1.594	0.214	0.394	0.306269	0.391777	1.01587	1.28645	0.546229	1.5691	Control_2
502	10	Control	2	0.813	0.393	0.205	0.306269	0.391777	1.01587	0.669346	1.00312	0.8003	Control_2
503	10	Control	2	0.833	0.43	0.278	0.306269	0.391777	1.01587	0.907698	1.09756	0.819987	Control_2
504	10	Control	2	0.6	0.275	0.138	0.306269	0.391777	1.01587	0.450584	0.70193	0.590627	Control_2
505	10	Control	2	1.103	0.398	0.326	0.306269	0.391777	1.01587	1.06442	1.01588	1.08577	Control_2
506	10	Control	2	1.112	0.503	0.415	0.306269	0.391777	1.01587	1.35502	1.28389	1.09463	Control_2
507	10	Control	2	0.878	0.475	0.261	0.306269	0.391777	1.01587	0.852191	1.21242	0.864284	Control_2
508	10	Control	2	0.98	0.478	0.302	0.306269	0.391777	1.01587	0.986061	1.22008	0.964691	Control_2
509	10	Control	2	1.096	0.443	0.379	0.306269	0.391777	1.01587	1.23747	1.13075	1.07888	Control_2
510	10	Control	2	1.365	0.437	0.405	0.306269	0.391777	1.01587	1.32237	1.11543	1.34368	Control_2
511	10	Control	2	1.111	0.469	0.386	0.306269	0.391777	1.01587	1.26033	1.19711	1.09364	Control_2
512	10	Control	2	0.728	0.495	0.246	0.306269	0.391777	1.01587	0.803215	1.26347	0.716628	Control_2
513	10	Control	2	1.193	0.442	0.421	0.306269	0.391777	1.01587	1.37461	1.12819	1.17436	Control_2
514	10	Control	2	1.285	0.417	0.325	0.306269	0.391777	1.01587	1.06116	1.06438	1.26493	Control_2
515	10	Control	2	1.001	0.355	0.281	0.306269	0.391777	1.01587	0.917493	0.906128	0.985363	Control_2
516	10	Control	2	1.533	0.191	0.34	0.306269	0.391777	1.01587	1.11013	0.487522	1.50905	Control_2
517	10	Control	2	1.134	0.353	0.3	0.306269	0.391777	1.01587	0.97953	0.901023	1.11629	Control_2
518	10	Control	2	0.929	0.321	0.23	0.306269	0.391777	1.01587	0.750973	0.819344	0.914488	Control_2
519	10	Control	2	1.053	0.363	0.31	0.306269	0.391777	1.01587	1.01218	0.926548	1.03655	Control_2
520	10	Control	2	0.773	0.312	0.216	0.306269	0.391777	1.01587	0.705262	0.796372	0.760925	Control_2
521	10	Control	2	1.34	0.323	0.344	0.306269	0.391777	1.01587	1.12319	0.824449	1.31907	Control_2
522	10	Control	2	0.953	0.404	0.289	0.306269	0.391777	1.01587	0.943614	1.0312	0.938113	Control_2
523	10	Control	2	1.719	0.23	0.459	0.306269	0.391777	1.01587	1.49868	0.587069	1.69215	Control_2
524	10	Control	2	0.85	0.387	0.264	0.306269	0.391777	1.01587	0.861987	0.987807	0.836722	Control_2
525	10	Control	2	1.233	0.374	0.335	0.306269	0.391777	1.01587	1.09381	0.954625	1.21374	Control_2
526	10	Control	2	1.07	0.396	0.293	0.306269	0.391777	1.01587	0.956675	1.01078	1.05329	Control_2
527	10	Control	2	0.888	0.306	0.232	0.306269	0.391777	1.01587	0.757503	0.781057	0.874128	Control_2
528	10	Control	2	0.895	0.378	0.274	0.306269	0.391777	1.01587	0.894638	0.964835	0.881019	Control_2
529	10	Control	2	1.206	0.454	0.395	0.306269	0.391777	1.01587	1.28971	1.15882	1.18716	Control_2
530	10	Control	2	1.392	0.268	0.283	0.306269	0.391777	1.01587	0.924024	0.684063	1.37026	Control_2
531	10	Control	3	1.116	0.369	0.319	0.306269	0.391777	1.01587	1.04157	0.941863	1.09857	Control_3
532	10	Control	3	0.972	0.385	0.277	0.306269	0.391777	1.01587	0.904433	0.982702	0.956816	Control_3
533	10	Control	3	0.926	0.358	0.257	0.306269	0.391777	1.01587	0.839131	0.913785	0.911535	Control_3
534	10	Control	3	1.138	0.345	0.283	0.306269	0.391777	1.01587	0.924024	0.880603	1.12022	Control_3
535	10	Control	3	0.895	0.386	0.26	0.306269	0.391777	1.01587	0.848926	0.985255	0.881019	Control_3
536	10	Control	3	1.193	0.478	0.433	0.306269	0.391777	1.01587	1.41379	1.22008	1.17436	Control_3
537	10	Control	3	0.894	0.398	0.276	0.306269	0.391777	1.01587	0.901168	1.01588	0.880035	Control_3
538	10	Control	3	1.013	0.43	0.33	0.306269	0.391777	1.01587	1.07748	1.09756	0.997176	Control_3
539	10	Control	3	1.046	0.409	0.278	0.306269	0.391777	1.01587	0.907698	1.04396	1.02966	Control_3
540	10	Control	3	0.829	0.236	0.168	0.306269	0.391777	1.01587	0.548537	0.602384	0.81605	Control_3
541	10	Control	3	1.29	0.47	0.423	0.306269	0.391777	1.01587	1.38114	1.19966	1.26985	Control_3
542	10	Control	3	0.953	0.349	0.319	0.306269	0.391777	1.01587	1.04157	0.890813	0.938113	Control_3
543	10	Control	3	0.87	0.29	0.214	0.306269	0.391777	1.01587	0.698732	0.740217	0.856409	Control_3
544	10	Control	3	1.003	0.423	0.303	0.306269	0.391777	1.01587	0.989326	1.0797	0.987332	Control_3
545	10	Control	3	0.831	0.322	0.21	0.306269	0.391777	1.01587	0.685671	0.821896	0.818019	Control_3
546	10	Control	3	0.89	0.325	0.259	0.306269	0.391777	1.01587	0.845661	0.829554	0.876097	Control_3
547	10	Control	3	0.964	0.398	0.272	0.306269	0.391777	1.01587	0.888107	1.01588	0.948941	Control_3
548	10	Control	3	1.096	0.348	0.276	0.306269	0.391777	1.01587	0.901168	0.888261	1.07888	Control_3
549	10	Control	3	1.024	0.429	0.326	0.306269	0.391777	1.01587	1.06442	1.09501	1.008	Control_3
550	10	Control	3	1.012	0.586	0.468	0.306269	0.391777	1.01587	1.52807	1.49575	0.996191	Control_3
551	10	Control	3	1.215	0.466	0.38	0.306269	0.391777	1.01587	1.24074	1.18945	1.19602	Control_3
552	10	Control	3	1.163	0.386	0.362	0.306269	0.391777	1.01587	1.18197	0.985255	1.14483	Control_3
553	10	Control	3	0.783	0.48	0.295	0.306269	0.391777	1.01587	0.963205	1.22519	0.770768	Control_3
554	10	Control	3	1.04	0.339	0.288	0.306269	0.391777	1.01587	0.940349	0.865288	1.02375	Control_3
555	10	Control	3	1.003	0.375	0.305	0.306269	0.391777	1.01587	0.995856	0.957177	0.987332	Control_3
556	10	Control	3	1.058	0.395	0.351	0.306269	0.391777	1.01587	1.14605	1.00823	1.04147	Control_3
557	10	Control	3	1.587	0.273	0.399	0.306269	0.391777	1.01587	1.30278	0.696825	1.56221	Control_3
558	10	Control	3	0.562	0.266	0.129	0.306269	0.391777	1.01587	0.421198	0.678958	0.553221	Control_3
559	10	Control	3	1.16	0.374	0.344	0.306269	0.391777	1.01587	1.12319	0.954625	1.14188	Control_3
560	10	Control	3	0.935	0.266	0.216	0.306269	0.391777	1.01587	0.705262	0.678958	0.920394	Control_3
561	10	Control	4	1.075	0.547	0.445	0.306269	0.391777	1.01587	1.45297	1.3962	1.05821	Control_4
562	10	Control	4	0.746	0.494	0.254	0.306269	0.391777	1.01587	0.829336	1.26092	0.734346	Control_4
563	10	Control	4	1.164	0.454	0.429	0.306269	0.391777	1.01587	1.40073	1.15882	1.14582	Control_4
564	10	Control	4	1.139	0.578	0.411	0.306269	0.391777	1.01587	1.34196	1.47533	1.12121	Control_4
565	10	Control	4	1.182	0.404	0.347	0.306269	0.391777	1.01587	1.13299	1.0312	1.16354	Control_4
566	10	Control	4	0.932	0.378	0.275	0.306269	0.391777	1.01587	0.897903	0.964835	0.917441	Control_4
567	10	Control	4	0.945	0.466	0.348	0.306269	0.391777	1.01587	1.13626	1.18945	0.930238	Control_4
568	10	Control	4	0.922	0.352	0.29	0.306269	0.391777	1.01587	0.946879	0.89847	0.907597	Control_4
569	10	Control	4	1.101	0.388	0.338	0.306269	0.391777	1.01587	1.1036	0.99036	1.0838	Control_4
570	10	Control	4	0.922	0.347	0.268	0.306269	0.391777	1.01587	0.875047	0.885708	0.907597	Control_4
571	10	Control	4	0.83	0.325	0.215	0.306269	0.391777	1.01587	0.701997	0.829554	0.817034	Control_4
572	10	Control	4	1.01	0.377	0.267	0.306269	0.391777	1.01587	0.871782	0.962282	0.994222	Control_4
573	10	Control	4	0.473	0.419	0.153	0.306269	0.391777	1.01587	0.49956	1.06949	0.465611	Control_4
574	10	Control	4	1.009	0.404	0.287	0.306269	0.391777	1.01587	0.937084	1.0312	0.993238	Control_4
575	10	Control	4	0.989	0.318	0.31	0.306269	0.391777	1.01587	1.01218	0.811686	0.973551	Control_4
576	10	Control	4	0.942	0.262	0.253	0.306269	0.391777	1.01587	0.826071	0.668748	0.927285	Control_4
577	10	Control	4	0.975	0.25	0.22	0.306269	0.391777	1.01587	0.718322	0.638118	0.959769	Control_4
578	10	Control	4	1.047	0.332	0.27	0.306269	0.391777	1.01587	0.881577	0.847421	1.03064	Control_4
579	10	Control	4	0.832	0.24	0.167	0.306269	0.391777	1.01587	0.545272	0.612594	0.819003	Control_4
580	10	Control	4	0.873	0.437	0.281	0.306269	0.391777	1.01587	0.917493	1.11543	0.859363	Control_4
581	10	Control	5	1.219	0.376	0.352	0.306269	0.391777	1.01587	1.14932	0.95973	1.19996	Control_5
582	10	Control	5	1.252	0.421	0.375	0.306269	0.391777	1.01587	1.22441	1.07459	1.23244	Control_5
583	10	Control	5	0.882	0.295	0.204	0.306269	0.391777	1.01587	0.666081	0.75298	0.868222	Control_5
584	10	Control	5	1.022	0.357	0.274	0.306269	0.391777	1.01587	0.894638	0.911233	1.00603	Control_5
585	10	Control	5	1.273	0.434	0.401	0.306269	0.391777	1.01587	1.30931	1.10777	1.25311	Control_5
586	10	Control	5	1.05	0.383	0.349	0.306269	0.391777	1.01587	1.13952	0.977597	1.0336	Control_5
587	10	Control	5	0.952	0.399	0.316	0.306269	0.391777	1.01587	1.03177	1.01844	0.937128	Control_5
588	10	Control	5	0.851	0.398	0.293	0.306269	0.391777	1.01587	0.956675	1.01588	0.837706	Control_5
589	10	Control	5	0.859	0.357	0.228	0.306269	0.391777	1.01587	0.744443	0.911233	0.845581	Control_5
590	10	Control	5	0.641	0.352	0.175	0.306269	0.391777	1.01587	0.571393	0.89847	0.630987	Control_5
591	10	Control	5	0.889	0.453	0.294	0.306269	0.391777	1.01587	0.95994	1.15627	0.875113	Control_5
592	10	Control	5	0.88	0.354	0.226	0.306269	0.391777	1.01587	0.737913	0.903575	0.866253	Control_5
593	10	Control	5	0.872	0.309	0.214	0.306269	0.391777	1.01587	0.698732	0.788714	0.858378	Control_5
594	10	Control	5	0.702	0.357	0.201	0.306269	0.391777	1.01587	0.656285	0.911233	0.691034	Control_5
595	10	Control	5	0.766	0.334	0.212	0.306269	0.391777	1.01587	0.692201	0.852526	0.754034	Control_5
596	10	Control	5	0.842	0.343	0.21	0.306269	0.391777	1.01587	0.685671	0.875498	0.828847	Control_5
597	10	Control	5	1.148	0.446	0.399	0.306269	0.391777	1.01587	1.30278	1.1384	1.13007	Control_5
598	10	Control	5	1.24	0.383	0.382	0.306269	0.391777	1.01587	1.24727	0.977597	1.22063	Control_5
599	10	Control	5	1.145	0.432	0.398	0.306269	0.391777	1.01587	1.29951	1.10267	1.12711	Control_5
600	10	Control	5	0.97	0.442	0.342	0.306269	0.391777	1.01587	1.11666	1.12819	0.954847	Control_5
601	10	Eugenol	1	0.855	0.349	0.258	0.306269	0.391777	1.01587	0.842396	0.890813	0.841644	Eugenol_1
602	10	Eugenol	1	0.793	0.364	0.21	0.306269	0.391777	1.01587	0.685671	0.9291	0.780612	Eugenol_1
603	10	Eugenol	1	0.919	0.521	0.359	0.306269	0.391777	1.01587	1.17217	1.32984	0.904644	Eugenol_1
604	10	Eugenol	1	0.965	0.431	0.323	0.306269	0.391777	1.01587	1.05463	1.10012	0.949925	Eugenol_1
605	10	Eugenol	1	1.043	0.414	0.31	0.306269	0.391777	1.01587	1.01218	1.05672	1.02671	Eugenol_1
606	10	Eugenol	1	1.204	0.367	0.428	0.306269	0.391777	1.01587	1.39746	0.936758	1.18519	Eugenol_1
607	10	Eugenol	1	0.914	0.421	0.302	0.306269	0.391777	1.01587	0.986061	1.07459	0.899722	Eugenol_1
608	10	Eugenol	1	1.101	0.379	0.362	0.306269	0.391777	1.01587	1.18197	0.967387	1.0838	Eugenol_1
609	10	Eugenol	1	0.732	0.548	0.32	0.306269	0.391777	1.01587	1.04483	1.39876	0.720565	Eugenol_1
610	10	Eugenol	1	0.959	0.335	0.282	0.306269	0.391777	1.01587	0.920759	0.855078	0.944019	Eugenol_1
611	10	Eugenol	1	0.902	0.422	0.288	0.306269	0.391777	1.01587	0.940349	1.07714	0.88791	Eugenol_1
612	10	Eugenol	1	0.796	0.359	0.234	0.306269	0.391777	1.01587	0.764034	0.916338	0.783565	Eugenol_1
613	10	Eugenol	1	1.402	0.536	0.513	0.306269	0.391777	1.01587	1.675	1.36813	1.3801	Eugenol_1
614	10	Eugenol	1	1.297	0.306	0.255	0.306269	0.391777	1.01587	0.832601	0.781057	1.27674	Eugenol_1
615	10	Eugenol	1	1.056	0.288	0.292	0.306269	0.391777	1.01587	0.95341	0.735112	1.0395	Eugenol_1
616	10	Eugenol	1	0.933	0.333	0.243	0.306269	0.391777	1.01587	0.79342	0.849973	0.918425	Eugenol_1
617	10	Eugenol	1	1.432	0.26	0.361	0.306269	0.391777	1.01587	1.1787	0.663643	1.40963	Eugenol_1
618	10	Eugenol	1	0.727	0.313	0.175	0.306269	0.391777	1.01587	0.571393	0.798924	0.715643	Eugenol_1
619	10	Eugenol	1	1.268	0.163	0.235	0.306269	0.391777	1.01587	0.767299	0.416053	1.24819	Eugenol_1
620	10	Eugenol	1	0.769	0.359	0.227	0.306269	0.391777	1.01587	0.741178	0.916338	0.756987	Eugenol_1
621	10	Eugenol	1	1.016	0.49	0.374	0.306269	0.391777	1.01587	1.22115	1.25071	1.00013	Eugenol_1
622	10	Eugenol	1	1.382	0.476	0.461	0.306269	0.391777	1.01587	1.50521	1.21498	1.36041	Eugenol_1
623	10	Eugenol	1	1.118	0.541	0.457	0.306269	0.391777	1.01587	1.49215	1.38089	1.10054	Eugenol_1
624	10	Eugenol	1	0.952	0.424	0.335	0.306269	0.391777	1.01587	1.09381	1.08225	0.937128	Eugenol_1
625	10	Eugenol	1	0.78	0.379	0.212	0.306269	0.391777	1.01587	0.692201	0.967387	0.767815	Eugenol_1
626	10	Eugenol	1	0.93	0.333	0.242	0.306269	0.391777	1.01587	0.790154	0.849973	0.915472	Eugenol_1
627	10	Eugenol	1	1.055	0.455	0.375	0.306269	0.391777	1.01587	1.22441	1.16138	1.03852	Eugenol_1
628	10	Eugenol	1	1.085	0.484	0.375	0.306269	0.391777	1.01587	1.22441	1.2354	1.06805	Eugenol_1
629	10	Eugenol	1	0.957	0.441	0.339	0.306269	0.391777	1.01587	1.10687	1.12564	0.94205	Eugenol_1
630	10	Eugenol	1	0.8	0.45	0.249	0.306269	0.391777	1.01587	0.81301	1.14861	0.787503	Eugenol_1
631	10	Eugenol	2	0.721	0.509	0.293	0.306269	0.391777	1.01587	0.956675	1.29921	0.709737	Eugenol_2
632	10	Eugenol	2	1.75	0.221	0.332	0.306269	0.391777	1.01587	1.08401	0.564097	1.72266	Eugenol_2
633	10	Eugenol	2	1.492	0.238	0.388	0.306269	0.391777	1.01587	1.26686	0.607489	1.46869	Eugenol_2
634	10	Eugenol	2	1.056	0.38	0.314	0.306269	0.391777	1.01587	1.02524	0.96994	1.0395	Eugenol_2
635	10	Eugenol	2	1.835	0.179	0.374	0.306269	0.391777	1.01587	1.22115	0.456893	1.80633	Eugenol_2
636	10	Eugenol	2	1.486	0.22	0.356	0.306269	0.391777	1.01587	1.16238	0.561544	1.46279	Eugenol_2
637	10	Eugenol	2	0.89	0.555	0.358	0.306269	0.391777	1.01587	1.16891	1.41662	0.876097	Eugenol_2
638	10	Eugenol	2	1.202	0.282	0.294	0.306269	0.391777	1.01587	0.95994	0.719797	1.18322	Eugenol_2
639	10	Eugenol	2	0.939	0.377	0.274	0.306269	0.391777	1.01587	0.894638	0.962282	0.924332	Eugenol_2
640	10	Eugenol	2	0.847	0.301	0.219	0.306269	0.391777	1.01587	0.715057	0.768294	0.833769	Eugenol_2
641	10	Eugenol	2	1.138	0.21	0.266	0.306269	0.391777	1.01587	0.868517	0.536019	1.12022	Eugenol_2
642	10	Eugenol	2	1.024	0.452	0.387	0.306269	0.391777	1.01587	1.26359	1.15372	1.008	Eugenol_2
643	10	Eugenol	2	1.854	0.438	0.456	0.306269	0.391777	1.01587	1.48889	1.11798	1.82504	Eugenol_2
644	10	Eugenol	2	0.945	0.33	0.215	0.306269	0.391777	1.01587	0.701997	0.842316	0.930238	Eugenol_2
645	10	Eugenol	2	1.147	0.417	0.407	0.306269	0.391777	1.01587	1.3289	1.06438	1.12908	Eugenol_2
646	10	Eugenol	2	1.759	0.261	0.411	0.306269	0.391777	1.01587	1.34196	0.666195	1.73152	Eugenol_2
647	10	Eugenol	2	1.12	0.434	0.403	0.306269	0.391777	1.01587	1.31584	1.10777	1.1025	Eugenol_2
648	10	Eugenol	2	0.989	0.417	0.314	0.306269	0.391777	1.01587	1.02524	1.06438	0.973551	Eugenol_2
649	10	Eugenol	2	1.213	0.459	0.443	0.306269	0.391777	1.01587	1.44644	1.17159	1.19405	Eugenol_2
650	10	Eugenol	2	1.688	0.309	0.421	0.306269	0.391777	1.01587	1.37461	0.788714	1.66163	Eugenol_2
651	10	Eugenol	2	1.12	0.385	0.403	0.306269	0.391777	1.01587	1.31584	0.982702	1.1025	Eugenol_2
652	10	Eugenol	2	0.914	0.449	0.298	0.306269	0.391777	1.01587	0.973	1.14606	0.899722	Eugenol_2
653	10	Eugenol	2	1.126	0.52	0.397	0.306269	0.391777	1.01587	1.29625	1.32729	1.10841	Eugenol_2
654	10	Eugenol	2	1.022	0.455	0.412	0.306269	0.391777	1.01587	1.34522	1.16138	1.00603	Eugenol_2
655	10	Eugenol	2	1.006	0.221	0.187	0.306269	0.391777	1.01587	0.610574	0.564097	0.990285	Eugenol_2
656	10	Eugenol	2	1.531	0.304	0.368	0.306269	0.391777	1.01587	1.20156	0.775952	1.50708	Eugenol_2
657	10	Eugenol	2	1.463	0.245	0.339	0.306269	0.391777	1.01587	1.10687	0.625356	1.44015	Eugenol_2
658	10	Eugenol	2	1.618	0.218	0.4	0.306269	0.391777	1.01587	1.30604	0.556439	1.59272	Eugenol_2
659	10	Eugenol	2	0.945	0.385	0.35	0.306269	0.391777	1.01587	1.14279	0.982702	0.930238	Eugenol_2
660	10	Eugenol	2	1.778	0.277	0.424	0.306269	0.391777	1.01587	1.3844	0.707035	1.75023	Eugenol_2
661	10	Eugenol	3	1.032	0.357	0.295	0.306269	0.391777	1.01587	0.963205	0.911233	1.01588	Eugenol_3
662	10	Eugenol	3	1.765	0.249	0.369	0.306269	0.391777	1.01587	1.20482	0.635566	1.73743	Eugenol_3
663	10	Eugenol	3	1.197	0.428	0.357	0.306269	0.391777	1.01587	1.16564	1.09246	1.1783	Eugenol_3
664	10	Eugenol	3	1.086	0.311	0.338	0.306269	0.391777	1.01587	1.1036	0.793819	1.06904	Eugenol_3
665	10	Eugenol	3	1.055	0.439	0.37	0.306269	0.391777	1.01587	1.20809	1.12054	1.03852	Eugenol_3
666	10	Eugenol	3	1.282	0.458	0.475	0.306269	0.391777	1.01587	1.55092	1.16903	1.26197	Eugenol_3
667	10	Eugenol	3	1.223	0.429	0.383	0.306269	0.391777	1.01587	1.25053	1.09501	1.2039	Eugenol_3
668	10	Eugenol	3	1.154	0.305	0.287	0.306269	0.391777	1.01587	0.937084	0.778504	1.13597	Eugenol_3
669	10	Eugenol	3	1.1	0.389	0.389	0.306269	0.391777	1.01587	1.27012	0.992912	1.08282	Eugenol_3
670	10	Eugenol	3	1.948	0.293	0.509	0.306269	0.391777	1.01587	1.66194	0.747875	1.91757	Eugenol_3
671	10	Eugenol	3	1.7	0.227	0.39	0.306269	0.391777	1.01587	1.27339	0.579411	1.67344	Eugenol_3
672	10	Eugenol	3	0.947	0.333	0.302	0.306269	0.391777	1.01587	0.986061	0.849973	0.932207	Eugenol_3
673	10	Eugenol	3	0.889	0.715	0.509	0.306269	0.391777	1.01587	1.66194	1.82502	0.875113	Eugenol_3
674	10	Eugenol	3	0.975	0.317	0.232	0.306269	0.391777	1.01587	0.757503	0.809134	0.959769	Eugenol_3
675	10	Eugenol	3	0.612	0.234	0.145	0.306269	0.391777	1.01587	0.47344	0.597279	0.60244	Eugenol_3
676	10	Eugenol	3	1.027	0.339	0.319	0.306269	0.391777	1.01587	1.04157	0.865288	1.01096	Eugenol_3
677	10	Eugenol	3	1.145	0.385	0.333	0.306269	0.391777	1.01587	1.08728	0.982702	1.12711	Eugenol_3
678	10	Eugenol	3	0.764	0.458	0.313	0.306269	0.391777	1.01587	1.02198	1.16903	0.752065	Eugenol_3
679	10	Eugenol	3	0.866	0.324	0.217	0.306269	0.391777	1.01587	0.708527	0.827001	0.852472	Eugenol_3
680	10	Eugenol	3	1.793	0.223	0.359	0.306269	0.391777	1.01587	1.17217	0.569201	1.76499	Eugenol_3
681	10	Eugenol	3	1.06	0.405	0.362	0.306269	0.391777	1.01587	1.18197	1.03375	1.04344	Eugenol_3
682	10	Eugenol	3	0.951	0.336	0.285	0.306269	0.391777	1.01587	0.930554	0.857631	0.936144	Eugenol_3
683	10	Eugenol	3	0.908	0.316	0.244	0.306269	0.391777	1.01587	0.796685	0.806581	0.893816	Eugenol_3
684	10	Eugenol	3	1.17	0.326	0.336	0.306269	0.391777	1.01587	1.09707	0.832106	1.15172	Eugenol_3
685	10	Eugenol	3	0.884	0.491	0.302	0.306269	0.391777	1.01587	0.986061	1.25326	0.870191	Eugenol_3
686	10	Eugenol	3	1.021	0.413	0.339	0.306269	0.391777	1.01587	1.10687	1.05417	1.00505	Eugenol_3
687	10	Eugenol	3	0.878	0.233	0.225	0.306269	0.391777	1.01587	0.734648	0.594726	0.864284	Eugenol_3
688	10	Eugenol	3	0.786	0.309	0.214	0.306269	0.391777	1.01587	0.698732	0.788714	0.773722	Eugenol_3
689	10	Eugenol	3	1.093	0.369	0.376	0.306269	0.391777	1.01587	1.22768	0.941863	1.07593	Eugenol_3
690	10	Eugenol	3	1.003	0.372	0.303	0.306269	0.391777	1.01587	0.989326	0.94952	0.987332	Eugenol_3
691	10	Eugenol	4	0.958	0.391	0.307	0.306269	0.391777	1.01587	1.00239	0.998017	0.943035	Eugenol_4
692	10	Eugenol	4	1.159	0.302	0.253	0.306269	0.391777	1.01587	0.826071	0.770847	1.14089	Eugenol_4
693	10	Eugenol	4	1.028	0.437	0.339	0.306269	0.391777	1.01587	1.10687	1.11543	1.01194	Eugenol_4
694	10	Eugenol	4	1.471	0.298	0.404	0.306269	0.391777	1.01587	1.3191	0.760637	1.44802	Eugenol_4
695	10	Eugenol	4	1.056	0.529	0.4	0.306269	0.391777	1.01587	1.30604	1.35026	1.0395	Eugenol_4
696	10	Eugenol	4	0.872	0.286	0.24	0.306269	0.391777	1.01587	0.783624	0.730007	0.858378	Eugenol_4
697	10	Eugenol	4	1.242	0.288	0.315	0.306269	0.391777	1.01587	1.02851	0.735112	1.2226	Eugenol_4
698	10	Eugenol	4	1.262	0.34	0.305	0.306269	0.391777	1.01587	0.995856	0.867841	1.24229	Eugenol_4
699	10	Eugenol	4	1.342	0.283	0.353	0.306269	0.391777	1.01587	1.15258	0.72235	1.32104	Eugenol_4
700	10	Eugenol	4	1.047	0.326	0.315	0.306269	0.391777	1.01587	1.02851	0.832106	1.03064	Eugenol_4
701	10	Eugenol	4	1.843	0.202	0.41	0.306269	0.391777	1.01587	1.33869	0.5156	1.81421	Eugenol_4
702	10	Eugenol	4	0.943	0.358	0.325	0.306269	0.391777	1.01587	1.06116	0.913785	0.928269	Eugenol_4
703	10	Eugenol	4	1.239	0.369	0.432	0.306269	0.391777	1.01587	1.41052	0.941863	1.21965	Eugenol_4
704	10	Eugenol	4	0.87	0.412	0.291	0.306269	0.391777	1.01587	0.950144	1.05162	0.856409	Eugenol_4
705	10	Eugenol	4	2.198	0.274	0.471	0.306269	0.391777	1.01587	1.53786	0.699378	2.16366	Eugenol_4
706	10	Eugenol	4	1.676	0.31	0.41	0.306269	0.391777	1.01587	1.33869	0.791267	1.64982	Eugenol_4
707	10	Eugenol	4	0.964	0.315	0.211	0.306269	0.391777	1.01587	0.688936	0.804029	0.948941	Eugenol_4
708	10	Eugenol	4	0.77	0.281	0.211	0.306269	0.391777	1.01587	0.688936	0.717245	0.757972	Eugenol_4
709	10	Eugenol	4	1.17	0.415	0.44	0.306269	0.391777	1.01587	1.43664	1.05928	1.15172	Eugenol_4
710	10	Eugenol	4	1.271	0.398	0.31	0.306269	0.391777	1.01587	1.01218	1.01588	1.25115	Eugenol_4
711	10	Eugenol	4	1.558	0.261	0.33	0.306269	0.391777	1.01587	1.07748	0.666195	1.53366	Eugenol_4
712	10	Eugenol	4	1.74	0.202	0.381	0.306269	0.391777	1.01587	1.244	0.5156	1.71282	Eugenol_4
713	10	Eugenol	4	1.61	0.19	0.332	0.306269	0.391777	1.01587	1.08401	0.48497	1.58485	Eugenol_4
714	10	Eugenol	4	1.035	0.418	0.385	0.306269	0.391777	1.01587	1.25706	1.06693	1.01883	Eugenol_4
715	10	Eugenol	4	1.442	0.469	0.546	0.306269	0.391777	1.01587	1.78275	1.19711	1.41947	Eugenol_4
716	10	Eugenol	4	1.269	0.482	0.454	0.306269	0.391777	1.01587	1.48236	1.23029	1.24918	Eugenol_4
717	10	Eugenol	4	1.071	0.397	0.401	0.306269	0.391777	1.01587	1.30931	1.01333	1.05427	Eugenol_4
718	10	Eugenol	4	1.148	0.391	0.371	0.306269	0.391777	1.01587	1.21135	0.998017	1.13007	Eugenol_4
719	10	Eugenol	4	1.81	0.216	0.357	0.306269	0.391777	1.01587	1.16564	0.551334	1.78173	Eugenol_4
720	10	Eugenol	4	1.866	0.264	0.453	0.306269	0.391777	1.01587	1.47909	0.673853	1.83685	Eugenol_4
721	10	Eugenol	5	1.49	0.204	0.28	0.306269	0.391777	1.01587	0.914228	0.520704	1.46672	Eugenol_5
722	10	Eugenol	5	0.934	0.412	0.3	0.306269	0.391777	1.01587	0.97953	1.05162	0.91941	Eugenol_5
723	10	Eugenol	5	0.876	0.235	0.204	0.306269	0.391777	1.01587	0.666081	0.599831	0.862316	Eugenol_5
724	10	Eugenol	5	1.208	0.352	0.347	0.306269	0.391777	1.01587	1.13299	0.89847	1.18913	Eugenol_5
725	10	Eugenol	5	1.717	0.26	0.371	0.306269	0.391777	1.01587	1.21135	0.663643	1.69018	Eugenol_5
726	10	Eugenol	5	1.231	0.485	0.399	0.306269	0.391777	1.01587	1.30278	1.23795	1.21177	Eugenol_5
727	10	Eugenol	5	1.005	0.423	0.335	0.306269	0.391777	1.01587	1.09381	1.0797	0.989301	Eugenol_5
728	10	Eugenol	5	0.971	0.369	0.305	0.306269	0.391777	1.01587	0.995856	0.941863	0.955832	Eugenol_5
729	10	Eugenol	5	1.113	0.412	0.362	0.306269	0.391777	1.01587	1.18197	1.05162	1.09561	Eugenol_5
730	10	Eugenol	5	1.17	0.249	0.244	0.306269	0.391777	1.01587	0.796685	0.635566	1.15172	Eugenol_5
731	10	Eugenol	5	0.83	0.296	0.227	0.306269	0.391777	1.01587	0.741178	0.755532	0.817034	Eugenol_5
732	10	Eugenol	5	0.954	0.27	0.251	0.306269	0.391777	1.01587	0.81954	0.689168	0.939097	Eugenol_5
733	10	Eugenol	5	0.703	0.277	0.151	0.306269	0.391777	1.01587	0.49303	0.707035	0.692018	Eugenol_5
734	10	Eugenol	5	0.903	0.426	0.298	0.306269	0.391777	1.01587	0.973	1.08735	0.888894	Eugenol_5
735	10	Eugenol	5	0.895	0.444	0.294	0.306269	0.391777	1.01587	0.95994	1.1333	0.881019	Eugenol_5
736	10	Eugenol	5	1.018	0.358	0.281	0.306269	0.391777	1.01587	0.917493	0.913785	1.0021	Eugenol_5
737	10	Eugenol	5	0.581	0.312	0.154	0.306269	0.391777	1.01587	0.502826	0.796372	0.571924	Eugenol_5
738	10	Eugenol	5	1.271	0.364	0.4	0.306269	0.391777	1.01587	1.30604	0.9291	1.25115	Eugenol_5
739	10	Eugenol	5	1.011	0.453	0.37	0.306269	0.391777	1.01587	1.20809	1.15627	0.995207	Eugenol_5
740	10	Eugenol	5	1.045	0.477	0.394	0.306269	0.391777	1.01587	1.28645	1.21753	1.02868	Eugenol_5
741	10	Eugenol	5	0.977	0.402	0.324	0.306269	0.391777	1.01587	1.05789	1.02609	0.961738	Eugenol_5
742	10	Eugenol	5	0.717	0.428	0.225	0.306269	0.391777	1.01587	0.734648	1.09246	0.7058	Eugenol_5
743	10	Eugenol	5	0.781	0.489	0.28	0.306269	0.391777	1.01587	0.914228	1.24816	0.7688	Eugenol_5
744	10	Eugenol	5	1.044	0.393	0.322	0.306269	0.391777	1.01587	1.05136	1.00312	1.02769	Eugenol_5
745	10	Eugenol	5	1.605	0.338	0.531	0.306269	0.391777	1.01587	1.73377	0.862736	1.57993	Eugenol_5
746	10	Eugenol	5	1.055	0.429	0.416	0.306269	0.391777	1.01587	1.35828	1.09501	1.03852	Eugenol_5
747	10	Eugenol	5	1.109	0.353	0.382	0.306269	0.391777	1.01587	1.24727	0.901023	1.09168	Eugenol_5
748	10	Eugenol	5	0.963	0.432	0.369	0.306269	0.391777	1.01587	1.20482	1.10267	0.947957	Eugenol_5
749	10	Eugenol	5	1.042	0.37	0.324	0.306269	0.391777	1.01587	1.05789	0.944415	1.02572	Eugenol_5
750	10	Eugenol	5	1.16	0.366	0.385	0.306269	0.391777	1.01587	1.25706	0.934205	1.14188	Eugenol_5
751	14	Control	1	1.232	0.376	0.4	0.264913	0.330867	0.926553	1.50993	1.13641	1.32966	Control_1
752	14	Control	1	0.733	0.319	0.207	0.264913	0.330867	0.926553	0.781388	0.964135	0.791104	Control_1
753	14	Control	1	1.065	0.381	0.376	0.264913	0.330867	0.926553	1.41933	1.15152	1.14942	Control_1
754	14	Control	1	0.825	0.367	0.217	0.264913	0.330867	0.926553	0.819136	1.10921	0.890397	Control_1
755	14	Control	1	0.823	0.451	0.31	0.264913	0.330867	0.926553	1.17019	1.36309	0.888238	Control_1
756	14	Control	1	0.918	0.231	0.23	0.264913	0.330867	0.926553	0.868208	0.698166	0.990769	Control_1
757	14	Control	1	0.784	0.299	0.203	0.264913	0.330867	0.926553	0.766288	0.903687	0.846147	Control_1
758	14	Control	1	0.88	0.291	0.257	0.264913	0.330867	0.926553	0.970129	0.879508	0.949756	Control_1
759	14	Control	1	0.853	0.413	0.264	0.264913	0.330867	0.926553	0.996552	1.24824	0.920616	Control_1
760	14	Control	1	0.663	0.238	0.132	0.264913	0.330867	0.926553	0.498276	0.719323	0.715555	Control_1
761	14	Control	1	0.775	0.323	0.211	0.264913	0.330867	0.926553	0.796487	0.976224	0.836433	Control_1
762	14	Control	1	1.074	0.289	0.264	0.264913	0.330867	0.926553	0.996552	0.873464	1.15913	Control_1
763	14	Control	1	0.649	0.418	0.213	0.264913	0.330867	0.926553	0.804037	1.26335	0.700445	Control_1
764	14	Control	1	0.951	0.284	0.216	0.264913	0.330867	0.926553	0.815361	0.858352	1.02638	Control_1
765	14	Control	1	0.702	0.39	0.207	0.264913	0.330867	0.926553	0.781388	1.17872	0.757647	Control_1
766	14	Control	1	0.888	0.292	0.229	0.264913	0.330867	0.926553	0.864434	0.882531	0.958391	Control_1
767	14	Control	1	0.938	0.345	0.261	0.264913	0.330867	0.926553	0.985228	1.04272	1.01235	Control_1
768	14	Control	1	0.895	0.422	0.263	0.264913	0.330867	0.926553	0.992778	1.27544	0.965945	Control_1
769	14	Control	1	1.092	0.381	0.377	0.264913	0.330867	0.926553	1.42311	1.15152	1.17856	Control_1
770	14	Control	1	1.064	0.356	0.324	0.264913	0.330867	0.926553	1.22304	1.07596	1.14834	Control_1
771	14	Control	1	1.131	0.328	0.3	0.264913	0.330867	0.926553	1.13245	0.991336	1.22065	Control_1
772	14	Control	1	0.585	0.28	0.163	0.264913	0.330867	0.926553	0.615296	0.846262	0.631372	Control_1
773	14	Control	1	0.687	0.337	0.189	0.264913	0.330867	0.926553	0.713441	1.01854	0.741458	Control_1
774	14	Control	1	1.029	0.324	0.274	0.264913	0.330867	0.926553	1.0343	0.979246	1.11057	Control_1
775	14	Control	1	1.017	0.423	0.322	0.264913	0.330867	0.926553	1.21549	1.27846	1.09762	Control_1
776	14	Control	1	0.572	0.289	0.141	0.264913	0.330867	0.926553	0.53225	0.873464	0.617342	Control_1
777	14	Control	1	0.95	0.457	0.294	0.264913	0.330867	0.926553	1.1098	1.38122	1.02531	Control_1
778	14	Control	1	0.994	0.441	0.356	0.264913	0.330867	0.926553	1.34384	1.33286	1.07279	Control_1
779	14	Control	1	0.718	0.408	0.223	0.264913	0.330867	0.926553	0.841785	1.23313	0.774915	Control_1
780	14	Control	1	0.99	0.346	0.297	0.264913	0.330867	0.926553	1.12112	1.04574	1.06848	Control_1
781	14	Control	2	0.76	0.284	0.171	0.264913	0.330867	0.926553	0.645494	0.858352	0.820244	Control_2
782	14	Control	2	1.109	0.218	0.323	0.264913	0.330867	0.926553	1.21927	0.658876	1.19691	Control_2
783	14	Control	2	0.931	0.327	0.272	0.264913	0.330867	0.926553	1.02675	0.988314	1.0048	Control_2
784	14	Control	2	0.798	0.307	0.253	0.264913	0.330867	0.926553	0.955029	0.927866	0.861256	Control_2
785	14	Control	2	1.006	0.323	0.269	0.264913	0.330867	0.926553	1.01543	0.976224	1.08574	Control_2
786	14	Control	2	0.918	0.305	0.239	0.264913	0.330867	0.926553	0.902182	0.921821	0.990769	Control_2
787	14	Control	2	0.877	0.284	0.217	0.264913	0.330867	0.926553	0.819136	0.858352	0.946519	Control_2
788	14	Control	2	1.292	0.354	0.322	0.264913	0.330867	0.926553	1.21549	1.06992	1.39442	Control_2
789	14	Control	2	0.96	0.292	0.249	0.264913	0.330867	0.926553	0.93993	0.882531	1.0361	Control_2
790	14	Control	2	0.823	0.352	0.233	0.264913	0.330867	0.926553	0.879533	1.06387	0.888238	Control_2
791	14	Control	2	0.98	0.353	0.281	0.264913	0.330867	0.926553	1.06072	1.0669	1.05768	Control_2
792	14	Control	2	1.022	0.382	0.339	0.264913	0.330867	0.926553	1.27966	1.15454	1.10301	Control_2
793	14	Control	2	1.211	0.369	0.391	0.264913	0.330867	0.926553	1.47595	1.11525	1.30699	Control_2
794	14	Control	2	1.005	0.342	0.28	0.264913	0.330867	0.926553	1.05695	1.03365	1.08467	Control_2
795	14	Control	2	0.773	0.633	0.364	0.264913	0.330867	0.926553	1.37403	1.91316	0.834275	Control_2
796	14	Control	2	0.826	0.354	0.307	0.264913	0.330867	0.926553	1.15887	1.06992	0.891476	Control_2
797	14	Control	2	1.582	0.328	0.431	0.264913	0.330867	0.926553	1.62695	0.991336	1.7074	Control_2
798	14	Control	2	0.825	0.36	0.198	0.264913	0.330867	0.926553	0.747414	1.08805	0.890397	Control_2
799	14	Control	2	0.697	0.378	0.258	0.264913	0.330867	0.926553	0.973903	1.14245	0.75225	Control_2
800	14	Control	2	0.885	0.315	0.293	0.264913	0.330867	0.926553	1.10602	0.952045	0.955153	Control_2
801	14	Control	2	0.789	0.275	0.191	0.264913	0.330867	0.926553	0.720991	0.831151	0.851543	Control_2
802	14	Control	2	0.636	0.216	0.135	0.264913	0.330867	0.926553	0.509601	0.652831	0.686415	Control_2
803	14	Control	2	0.896	0.292	0.202	0.264913	0.330867	0.926553	0.762514	0.882531	0.967025	Control_2
804	14	Control	2	0.678	0.282	0.167	0.264913	0.330867	0.926553	0.630395	0.852307	0.731744	Control_2
805	14	Control	2	0.752	0.169	0.177	0.264913	0.330867	0.926553	0.668143	0.51078	0.81161	Control_2
806	14	Control	2	0.83	0.296	0.247	0.264913	0.330867	0.926553	0.93238	0.89462	0.895793	Control_2
807	14	Control	2	0.731	0.219	0.207	0.264913	0.330867	0.926553	0.781388	0.661898	0.788945	Control_2
808	14	Control	2	0.724	0.294	0.234	0.264913	0.330867	0.926553	0.883308	0.888575	0.781391	Control_2
809	14	Control	2	0.85	0.365	0.272	0.264913	0.330867	0.926553	1.02675	1.10316	0.917378	Control_2
810	14	Control	2	0.86	0.2	0.201	0.264913	0.330867	0.926553	0.758739	0.604473	0.928171	Control_2
811	14	Control	3	0.911	0.33	0.255	0.264913	0.330867	0.926553	0.962579	0.997381	0.983214	Control_3
812	14	Control	3	0.953	0.316	0.24	0.264913	0.330867	0.926553	0.905957	0.955067	1.02854	Control_3
813	14	Control	3	0.971	0.305	0.288	0.264913	0.330867	0.926553	1.08715	0.921821	1.04797	Control_3
814	14	Control	3	1.126	0.381	0.311	0.264913	0.330867	0.926553	1.17397	1.15152	1.21526	Control_3
815	14	Control	3	0.755	0.34	0.245	0.264913	0.330867	0.926553	0.924831	1.0276	0.814848	Control_3
816	14	Control	3	1.073	0.469	0.411	0.264913	0.330867	0.926553	1.55145	1.41749	1.15806	Control_3
817	14	Control	3	1.078	0.482	0.458	0.264913	0.330867	0.926553	1.72887	1.45678	1.16345	Control_3
818	14	Control	3	0.931	0.432	0.34	0.264913	0.330867	0.926553	1.28344	1.30566	1.0048	Control_3
819	14	Control	3	0.741	0.224	0.181	0.264913	0.330867	0.926553	0.683242	0.67701	0.799738	Control_3
820	14	Control	3	1.182	0.25	0.264	0.264913	0.330867	0.926553	0.996552	0.755591	1.2757	Control_3
821	14	Control	3	0.746	0.364	0.26	0.264913	0.330867	0.926553	0.981453	1.10014	0.805134	Control_3
822	14	Control	3	1.063	0.333	0.328	0.264913	0.330867	0.926553	1.23814	1.00645	1.14726	Control_3
823	14	Control	3	1.277	0.236	0.313	0.264913	0.330867	0.926553	1.18152	0.713278	1.37823	Control_3
824	14	Control	3	0.881	0.387	0.236	0.264913	0.330867	0.926553	0.890857	1.16966	0.950836	Control_3
825	14	Control	3	0.905	0.18	0.178	0.264913	0.330867	0.926553	0.671918	0.544026	0.976738	Control_3
826	14	Control	3	1.006	0.261	0.204	0.264913	0.330867	0.926553	0.770063	0.788837	1.08574	Control_3
827	14	Control	3	0.984	0.219	0.187	0.264913	0.330867	0.926553	0.705891	0.661898	1.062	Control_3
828	14	Control	3	0.694	0.238	0.166	0.264913	0.330867	0.926553	0.62662	0.719323	0.749012	Control_3
829	14	Control	3	1.157	0.187	0.274	0.264913	0.330867	0.926553	1.0343	0.565182	1.24871	Control_3
830	14	Control	3	0.82	0.336	0.198	0.264913	0.330867	0.926553	0.747414	1.01551	0.885	Control_3
831	14	Control	3	1.125	0.344	0.323	0.264913	0.330867	0.926553	1.21927	1.03969	1.21418	Control_3
832	14	Control	3	0.791	0.377	0.222	0.264913	0.330867	0.926553	0.83801	1.13943	0.853702	Control_3
833	14	Control	3	0.91	0.272	0.242	0.264913	0.330867	0.926553	0.913506	0.822083	0.982135	Control_3
834	14	Control	3	1.147	0.326	0.381	0.264913	0.330867	0.926553	1.43821	0.985291	1.23792	Control_3
835	14	Control	3	0.915	0.478	0.332	0.264913	0.330867	0.926553	1.25324	1.44469	0.987531	Control_3
836	14	Control	3	0.877	0.301	0.208	0.264913	0.330867	0.926553	0.785162	0.909732	0.946519	Control_3
837	14	Control	3	1.105	0.399	0.318	0.264913	0.330867	0.926553	1.20039	1.20592	1.19259	Control_3
838	14	Control	3	1.107	0.275	0.298	0.264913	0.330867	0.926553	1.1249	0.831151	1.19475	Control_3
839	14	Control	3	1.073	0.306	0.251	0.264913	0.330867	0.926553	0.94748	0.924844	1.15806	Control_3
840	14	Control	3	0.838	0.294	0.204	0.264913	0.330867	0.926553	0.770063	0.888575	0.904427	Control_3
841	14	Control	4	0.668	0.424	0.208	0.264913	0.330867	0.926553	0.785162	1.28148	0.720951	Control_4
842	14	Control	4	0.9	0.327	0.27	0.264913	0.330867	0.926553	1.0192	0.988314	0.971342	Control_4
843	14	Control	4	0.961	0.253	0.267	0.264913	0.330867	0.926553	1.00788	0.764658	1.03718	Control_4
844	14	Control	4	0.996	0.311	0.269	0.264913	0.330867	0.926553	1.01543	0.939956	1.07495	Control_4
845	14	Control	4	0.895	0.184	0.164	0.264913	0.330867	0.926553	0.61907	0.556115	0.965945	Control_4
846	14	Control	4	0.7	0.311	0.18	0.264913	0.330867	0.926553	0.679467	0.939956	0.755488	Control_4
847	14	Control	4	0.714	0.215	0.201	0.264913	0.330867	0.926553	0.758739	0.649809	0.770598	Control_4
848	14	Control	4	1.049	0.321	0.296	0.264913	0.330867	0.926553	1.11735	0.970179	1.13215	Control_4
849	14	Control	4	0.989	0.295	0.234	0.264913	0.330867	0.926553	0.883308	0.891598	1.0674	Control_4
850	14	Control	4	0.922	0.37	0.305	0.264913	0.330867	0.926553	1.15132	1.11828	0.995086	Control_4
851	14	Control	4	0.9	0.286	0.244	0.264913	0.330867	0.926553	0.921056	0.864397	0.971342	Control_4
852	14	Control	4	0.949	0.378	0.262	0.264913	0.330867	0.926553	0.989003	1.14245	1.02423	Control_4
853	14	Control	4	0.761	0.399	0.263	0.264913	0.330867	0.926553	0.992778	1.20592	0.821323	Control_4
854	14	Control	4	0.947	0.363	0.338	0.264913	0.330867	0.926553	1.27589	1.09712	1.02207	Control_4
855	14	Control	4	1.203	0.415	0.324	0.264913	0.330867	0.926553	1.22304	1.25428	1.29836	Control_4
856	14	Control	4	1.062	0.386	0.371	0.264913	0.330867	0.926553	1.40046	1.16663	1.14618	Control_4
857	14	Control	4	0.94	0.234	0.193	0.264913	0.330867	0.926553	0.72854	0.707234	1.01451	Control_4
858	14	Control	4	0.867	0.234	0.187	0.264913	0.330867	0.926553	0.705891	0.707234	0.935726	Control_4
859	14	Control	4	0.859	0.303	0.202	0.264913	0.330867	0.926553	0.762514	0.915777	0.927092	Control_4
860	14	Control	4	1.144	0.37	0.325	0.264913	0.330867	0.926553	1.22682	1.11828	1.23468	Control_4
861	14	Control	4	0.953	0.281	0.263	0.264913	0.330867	0.926553	0.992778	0.849285	1.02854	Control_4
862	14	Control	4	0.835	0.281	0.184	0.264913	0.330867	0.926553	0.694567	0.849285	0.901189	Control_4
863	14	Control	4	0.825	0.323	0.285	0.264913	0.330867	0.926553	1.07582	0.976224	0.890397	Control_4
864	14	Control	4	0.889	0.427	0.298	0.264913	0.330867	0.926553	1.1249	1.29055	0.95947	Control_4
865	14	Control	4	0.953	0.356	0.279	0.264913	0.330867	0.926553	1.05317	1.07596	1.02854	Control_4
866	14	Control	4	0.724	0.253	0.174	0.264913	0.330867	0.926553	0.656819	0.764658	0.781391	Control_4
867	14	Control	4	0.961	0.484	0.304	0.264913	0.330867	0.926553	1.14755	1.46282	1.03718	Control_4
868	14	Control	4	1.169	0.315	0.36	0.264913	0.330867	0.926553	1.35893	0.952045	1.26167	Control_4
869	14	Control	4	0.757	0.293	0.182	0.264913	0.330867	0.926553	0.687017	0.885553	0.817006	Control_4
870	14	Control	4	0.85	0.337	0.25	0.264913	0.330867	0.926553	0.943705	1.01854	0.917378	Control_4
871	14	Control	5	1.019	0.354	0.322	0.264913	0.330867	0.926553	1.21549	1.06992	1.09977	Control_5
872	14	Control	5	1.347	0.353	0.453	0.264913	0.330867	0.926553	1.70999	1.0669	1.45377	Control_5
873	14	Control	5	0.942	0.345	0.256	0.264913	0.330867	0.926553	0.966354	1.04272	1.01667	Control_5
874	14	Control	5	0.862	0.343	0.294	0.264913	0.330867	0.926553	1.1098	1.03667	0.93033	Control_5
875	14	Control	5	0.951	0.403	0.309	0.264913	0.330867	0.926553	1.16642	1.21801	1.02638	Control_5
876	14	Control	5	0.858	0.309	0.262	0.264913	0.330867	0.926553	0.989003	0.933911	0.926013	Control_5
877	14	Control	5	0.941	0.319	0.289	0.264913	0.330867	0.926553	1.09092	0.964135	1.01559	Control_5
878	14	Control	5	0.39	0.305	0.104	0.264913	0.330867	0.926553	0.392581	0.921821	0.420915	Control_5
879	14	Control	5	0.689	0.453	0.242	0.264913	0.330867	0.926553	0.913506	1.36913	0.743616	Control_5
880	14	Control	5	0.955	0.474	0.33	0.264913	0.330867	0.926553	1.24569	1.4326	1.0307	Control_5
881	14	Control	5	0.951	0.363	0.3	0.264913	0.330867	0.926553	1.13245	1.09712	1.02638	Control_5
882	14	Control	5	0.934	0.425	0.367	0.264913	0.330867	0.926553	1.38536	1.28451	1.00804	Control_5
883	14	Control	5	1.102	0.45	0.383	0.264913	0.330867	0.926553	1.44576	1.36006	1.18935	Control_5
884	14	Control	5	0.919	0.272	0.245	0.264913	0.330867	0.926553	0.924831	0.822083	0.991848	Control_5
885	14	Control	5	1.134	0.221	0.254	0.264913	0.330867	0.926553	0.958804	0.667943	1.22389	Control_5
886	14	Control	5	0.904	0.284	0.228	0.264913	0.330867	0.926553	0.860659	0.858352	0.975659	Control_5
887	14	Control	5	1.233	0.303	0.329	0.264913	0.330867	0.926553	1.24192	0.915777	1.33074	Control_5
888	14	Control	5	0.851	0.322	0.257	0.264913	0.330867	0.926553	0.970129	0.973202	0.918458	Control_5
889	14	Control	5	0.732	0.53	0.301	0.264913	0.330867	0.926553	1.13622	1.60185	0.790025	Control_5
890	14	Control	5	1.057	0.443	0.396	0.264913	0.330867	0.926553	1.49483	1.33891	1.14079	Control_5
891	14	Control	5	0.96	0.323	0.263	0.264913	0.330867	0.926553	0.992778	0.976224	1.0361	Control_5
892	14	Control	5	1.244	0.337	0.33	0.264913	0.330867	0.926553	1.24569	1.01854	1.34261	Control_5
893	14	Control	5	0.987	0.346	0.281	0.264913	0.330867	0.926553	1.06072	1.04574	1.06524	Control_5
894	14	Control	5	0.841	0.47	0.285	0.264913	0.330867	0.926553	1.07582	1.42051	0.907665	Control_5
895	14	Control	5	0.899	0.224	0.193	0.264913	0.330867	0.926553	0.72854	0.67701	0.970263	Control_5
896	14	Control	5	0.949	0.337	0.277	0.264913	0.330867	0.926553	1.04562	1.01854	1.02423	Control_5
897	14	Control	5	1.131	0.224	0.242	0.264913	0.330867	0.926553	0.913506	0.67701	1.22065	Control_5
898	14	Control	5	1.187	0.272	0.285	0.264913	0.330867	0.926553	1.07582	0.822083	1.28109	Control_5
899	14	Control	5	0.86	0.29	0.18	0.264913	0.330867	0.926553	0.679467	0.876486	0.928171	Control_5
900	14	Control	5	1.167	0.198	0.239	0.264913	0.330867	0.926553	0.902182	0.598428	1.25951	Control_5
901	14	Eugenol	1	1.012	0.41	0.275	0.264913	0.330867	0.926553	1.03808	1.23917	1.09222	Eugenol_1
902	14	Eugenol	1	0.792	0.543	0.34	0.264913	0.330867	0.926553	1.28344	1.64114	0.854781	Eugenol_1
903	14	Eugenol	1	0.918	0.552	0.368	0.264913	0.330867	0.926553	1.38913	1.66835	0.990769	Eugenol_1
904	14	Eugenol	1	0.969	0.326	0.263	0.264913	0.330867	0.926553	0.992778	0.985291	1.04581	Eugenol_1
905	14	Eugenol	1	1.712	0.303	0.416	0.264913	0.330867	0.926553	1.57032	0.915777	1.84771	Eugenol_1
906	14	Eugenol	1	1.433	0.316	0.353	0.264913	0.330867	0.926553	1.33251	0.955067	1.54659	Eugenol_1
907	14	Eugenol	1	1.294	0.398	0.407	0.264913	0.330867	0.926553	1.53635	1.2029	1.39657	Eugenol_1
908	14	Eugenol	1	1.394	0.212	0.289	0.264913	0.330867	0.926553	1.09092	0.640741	1.5045	Eugenol_1
909	14	Eugenol	1	0.999	0.364	0.28	0.264913	0.330867	0.926553	1.05695	1.10014	1.07819	Eugenol_1
910	14	Eugenol	1	1.211	0.405	0.373	0.264913	0.330867	0.926553	1.40801	1.22406	1.30699	Eugenol_1
911	14	Eugenol	1	1.668	0.285	0.427	0.264913	0.330867	0.926553	1.61185	0.861374	1.80022	Eugenol_1
912	14	Eugenol	1	0.979	0.352	0.286	0.264913	0.330867	0.926553	1.0796	1.06387	1.0566	Eugenol_1
913	14	Eugenol	1	0.986	0.382	0.326	0.264913	0.330867	0.926553	1.23059	1.15454	1.06416	Eugenol_1
914	14	Eugenol	1	0.946	0.44	0.313	0.264913	0.330867	0.926553	1.18152	1.32984	1.02099	Eugenol_1
915	14	Eugenol	1	0.851	0.603	0.391	0.264913	0.330867	0.926553	1.47595	1.82249	0.918458	Eugenol_1
916	14	Eugenol	1	0.944	0.615	0.39	0.264913	0.330867	0.926553	1.47218	1.85875	1.01883	Eugenol_1
917	14	Eugenol	1	0.897	0.393	0.285	0.264913	0.330867	0.926553	1.07582	1.18779	0.968104	Eugenol_1
918	14	Eugenol	1	1.551	0.375	0.414	0.264913	0.330867	0.926553	1.56278	1.13339	1.67395	Eugenol_1
919	14	Eugenol	1	1.28	0.428	0.424	0.264913	0.330867	0.926553	1.60052	1.29357	1.38146	Eugenol_1
920	14	Eugenol	1	1.062	0.524	0.453	0.264913	0.330867	0.926553	1.70999	1.58372	1.14618	Eugenol_1
921	14	Eugenol	1	1.506	0.247	0.327	0.264913	0.330867	0.926553	1.23437	0.746524	1.62538	Eugenol_1
922	14	Eugenol	1	1.006	0.374	0.38	0.264913	0.330867	0.926553	1.43443	1.13036	1.08574	Eugenol_1
923	14	Eugenol	1	1.272	0.475	0.432	0.264913	0.330867	0.926553	1.63072	1.43562	1.37283	Eugenol_1
924	14	Eugenol	1	1.582	0.318	0.395	0.264913	0.330867	0.926553	1.49105	0.961112	1.7074	Eugenol_1
925	14	Eugenol	1	0.759	0.383	0.238	0.264913	0.330867	0.926553	0.898407	1.15757	0.819165	Eugenol_1
926	14	Eugenol	1	0.944	0.443	0.359	0.264913	0.330867	0.926553	1.35516	1.33891	1.01883	Eugenol_1
927	14	Eugenol	1	1.06	0.377	0.323	0.264913	0.330867	0.926553	1.21927	1.13943	1.14402	Eugenol_1
928	14	Eugenol	1	0.916	0.335	0.264	0.264913	0.330867	0.926553	0.996552	1.01249	0.98861	Eugenol_1
929	14	Eugenol	1	0.854	0.412	0.297	0.264913	0.330867	0.926553	1.12112	1.24521	0.921695	Eugenol_1
930	14	Eugenol	1	1.819	0.386	0.496	0.264913	0.330867	0.926553	1.87231	1.16663	1.96319	Eugenol_1
931	14	Eugenol	2	1.144	0.314	0.292	0.264913	0.330867	0.926553	1.10225	0.949023	1.23468	Eugenol_2
932	14	Eugenol	2	0.939	0.637	0.396	0.264913	0.330867	0.926553	1.49483	1.92525	1.01343	Eugenol_2
933	14	Eugenol	2	0.955	0.529	0.449	0.264913	0.330867	0.926553	1.69489	1.59883	1.0307	Eugenol_2
934	14	Eugenol	2	0.727	0.543	0.281	0.264913	0.330867	0.926553	1.06072	1.64114	0.784628	Eugenol_2
935	14	Eugenol	2	0.804	0.475	0.284	0.264913	0.330867	0.926553	1.07205	1.43562	0.867732	Eugenol_2
936	14	Eugenol	2	1.479	0.325	0.348	0.264913	0.330867	0.926553	1.31364	0.982269	1.59624	Eugenol_2
937	14	Eugenol	2	0.771	0.592	0.344	0.264913	0.330867	0.926553	1.29854	1.78924	0.832116	Eugenol_2
938	14	Eugenol	2	0.939	0.388	0.284	0.264913	0.330867	0.926553	1.07205	1.17268	1.01343	Eugenol_2
939	14	Eugenol	2	0.895	0.4	0.337	0.264913	0.330867	0.926553	1.27211	1.20895	0.965945	Eugenol_2
940	14	Eugenol	2	1.069	0.462	0.405	0.264913	0.330867	0.926553	1.5288	1.39633	1.15374	Eugenol_2
941	14	Eugenol	2	0.774	0.393	0.249	0.264913	0.330867	0.926553	0.93993	1.18779	0.835354	Eugenol_2
942	14	Eugenol	2	0.866	0.36	0.286	0.264913	0.330867	0.926553	1.0796	1.08805	0.934647	Eugenol_2
943	14	Eugenol	2	1.015	0.403	0.339	0.264913	0.330867	0.926553	1.27966	1.21801	1.09546	Eugenol_2
944	14	Eugenol	2	0.803	0.39	0.229	0.264913	0.330867	0.926553	0.864434	1.17872	0.866653	Eugenol_2
945	14	Eugenol	2	0.817	0.433	0.301	0.264913	0.330867	0.926553	1.13622	1.30868	0.881763	Eugenol_2
946	14	Eugenol	2	0.832	0.381	0.243	0.264913	0.330867	0.926553	0.917281	1.15152	0.897952	Eugenol_2
947	14	Eugenol	2	1.178	0.423	0.38	0.264913	0.330867	0.926553	1.43443	1.27846	1.27138	Eugenol_2
948	14	Eugenol	2	0.671	0.416	0.2	0.264913	0.330867	0.926553	0.754964	1.2573	0.724189	Eugenol_2
949	14	Eugenol	2	0.787	0.379	0.238	0.264913	0.330867	0.926553	0.898407	1.14548	0.849384	Eugenol_2
950	14	Eugenol	2	1.761	0.341	0.495	0.264913	0.330867	0.926553	1.86854	1.03063	1.90059	Eugenol_2
951	14	Eugenol	2	1.563	0.397	0.533	0.264913	0.330867	0.926553	2.01198	1.19988	1.6869	Eugenol_2
952	14	Eugenol	2	0.964	0.445	0.347	0.264913	0.330867	0.926553	1.30986	1.34495	1.04042	Eugenol_2
953	14	Eugenol	2	0.841	0.326	0.25	0.264913	0.330867	0.926553	0.943705	0.985291	0.907665	Eugenol_2
954	14	Eugenol	2	1.034	0.43	0.374	0.264913	0.330867	0.926553	1.41178	1.29962	1.11596	Eugenol_2
955	14	Eugenol	2	0.409	0.39	0.128	0.264913	0.330867	0.926553	0.483177	1.17872	0.441421	Eugenol_2
956	14	Eugenol	2	1.712	0.328	0.439	0.264913	0.330867	0.926553	1.65715	0.991336	1.84771	Eugenol_2
957	14	Eugenol	2	1.266	0.506	0.466	0.264913	0.330867	0.926553	1.75907	1.52932	1.36635	Eugenol_2
958	14	Eugenol	2	1.614	0.342	0.408	0.264913	0.330867	0.926553	1.54013	1.03365	1.74194	Eugenol_2
959	14	Eugenol	2	1.835	0.298	0.363	0.264913	0.330867	0.926553	1.37026	0.900665	1.98046	Eugenol_2
960	14	Eugenol	2	0.857	0.38	0.265	0.264913	0.330867	0.926553	1.00033	1.1485	0.924933	Eugenol_2
961	14	Eugenol	3	0.974	0.557	0.484	0.264913	0.330867	0.926553	1.82701	1.68346	1.05121	Eugenol_3
962	14	Eugenol	3	0.713	0.537	0.304	0.264913	0.330867	0.926553	1.14755	1.62301	0.769519	Eugenol_3
963	14	Eugenol	3	0.658	0.407	0.212	0.264913	0.330867	0.926553	0.800262	1.2301	0.710159	Eugenol_3
964	14	Eugenol	3	0.664	0.421	0.26	0.264913	0.330867	0.926553	0.981453	1.27242	0.716634	Eugenol_3
965	14	Eugenol	3	0.567	0.331	0.148	0.264913	0.330867	0.926553	0.558673	1.0004	0.611945	Eugenol_3
966	14	Eugenol	3	0.829	0.448	0.264	0.264913	0.330867	0.926553	0.996552	1.35402	0.894714	Eugenol_3
967	14	Eugenol	3	0.868	0.472	0.406	0.264913	0.330867	0.926553	1.53258	1.42656	0.936805	Eugenol_3
968	14	Eugenol	3	0.962	0.408	0.384	0.264913	0.330867	0.926553	1.44953	1.23313	1.03826	Eugenol_3
969	14	Eugenol	3	0.76	0.593	0.324	0.264913	0.330867	0.926553	1.22304	1.79226	0.820244	Eugenol_3
970	14	Eugenol	3	0.875	0.385	0.391	0.264913	0.330867	0.926553	1.47595	1.16361	0.94436	Eugenol_3
971	14	Eugenol	3	1.04	0.489	0.419	0.264913	0.330867	0.926553	1.58165	1.47794	1.12244	Eugenol_3
972	14	Eugenol	3	1.337	0.296	0.352	0.264913	0.330867	0.926553	1.32874	0.89462	1.44298	Eugenol_3
973	14	Eugenol	3	0.771	0.42	0.241	0.264913	0.330867	0.926553	0.909731	1.26939	0.832116	Eugenol_3
974	14	Eugenol	3	1.51	0.257	0.342	0.264913	0.330867	0.926553	1.29099	0.776748	1.6297	Eugenol_3
975	14	Eugenol	3	0.927	0.439	0.375	0.264913	0.330867	0.926553	1.41556	1.32682	1.00048	Eugenol_3
976	14	Eugenol	3	1.654	0.263	0.288	0.264913	0.330867	0.926553	1.08715	0.794882	1.78511	Eugenol_3
977	14	Eugenol	3	0.951	0.358	0.233	0.264913	0.330867	0.926553	0.879533	1.08201	1.02638	Eugenol_3
978	14	Eugenol	3	0.831	0.476	0.332	0.264913	0.330867	0.926553	1.25324	1.43865	0.896872	Eugenol_3
979	14	Eugenol	3	0.99	0.34	0.29	0.264913	0.330867	0.926553	1.0947	1.0276	1.06848	Eugenol_3
980	14	Eugenol	3	1.044	0.383	0.303	0.264913	0.330867	0.926553	1.14377	1.15757	1.12676	Eugenol_3
981	14	Eugenol	3	0.982	0.51	0.433	0.264913	0.330867	0.926553	1.6345	1.54141	1.05984	Eugenol_3
982	14	Eugenol	3	1.275	0.5	0.398	0.264913	0.330867	0.926553	1.50238	1.51118	1.37607	Eugenol_3
983	14	Eugenol	3	0.849	0.432	0.329	0.264913	0.330867	0.926553	1.24192	1.30566	0.916299	Eugenol_3
984	14	Eugenol	3	0.995	0.5	0.434	0.264913	0.330867	0.926553	1.63827	1.51118	1.07387	Eugenol_3
985	14	Eugenol	3	0.819	0.594	0.34	0.264913	0.330867	0.926553	1.28344	1.79529	0.883921	Eugenol_3
986	14	Eugenol	3	1.076	0.41	0.36	0.264913	0.330867	0.926553	1.35893	1.23917	1.16129	Eugenol_3
987	14	Eugenol	3	0.901	0.616	0.453	0.264913	0.330867	0.926553	1.70999	1.86178	0.972421	Eugenol_3
988	14	Eugenol	3	1.353	0.398	0.404	0.264913	0.330867	0.926553	1.52503	1.2029	1.46025	Eugenol_3
989	14	Eugenol	3	0.925	0.591	0.402	0.264913	0.330867	0.926553	1.51748	1.78622	0.998324	Eugenol_3
990	14	Eugenol	3	1.148	0.53	0.414	0.264913	0.330867	0.926553	1.56278	1.60185	1.239	Eugenol_3
991	14	Eugenol	4	0.965	0.393	0.312	0.264913	0.330867	0.926553	1.17774	1.18779	1.04149	Eugenol_4
992	14	Eugenol	4	0.933	0.352	0.281	0.264913	0.330867	0.926553	1.06072	1.06387	1.00696	Eugenol_4
993	14	Eugenol	4	1.687	0.26	0.33	0.264913	0.330867	0.926553	1.24569	0.785815	1.82073	Eugenol_4
994	14	Eugenol	4	1.267	0.318	0.323	0.264913	0.330867	0.926553	1.21927	0.961112	1.36743	Eugenol_4
995	14	Eugenol	4	1.497	0.241	0.366	0.264913	0.330867	0.926553	1.38158	0.72839	1.61567	Eugenol_4
996	14	Eugenol	4	1.21	0.233	0.288	0.264913	0.330867	0.926553	1.08715	0.704211	1.30592	Eugenol_4
997	14	Eugenol	4	1.909	0.2	0.325	0.264913	0.330867	0.926553	1.22682	0.604473	2.06032	Eugenol_4
998	14	Eugenol	4	0.862	0.341	0.246	0.264913	0.330867	0.926553	0.928606	1.03063	0.93033	Eugenol_4
999	14	Eugenol	4	0.944	0.488	0.343	0.264913	0.330867	0.926553	1.29476	1.47491	1.01883	Eugenol_4
1000	14	Eugenol	4	0.695	0.528	0.302	0.264913	0.330867	0.926553	1.14	1.59581	0.750092	Eugenol_4
1001	14	Eugenol	4	0.954	0.372	0.274	0.264913	0.330867	0.926553	1.0343	1.12432	1.02962	Eugenol_4
1002	14	Eugenol	4	0.976	0.348	0.349	0.264913	0.330867	0.926553	1.31741	1.05178	1.05337	Eugenol_4
1003	14	Eugenol	4	1.03	0.547	0.444	0.264913	0.330867	0.926553	1.67602	1.65323	1.11165	Eugenol_4
1004	14	Eugenol	4	1.021	0.482	0.374	0.264913	0.330867	0.926553	1.41178	1.45678	1.10193	Eugenol_4
1005	14	Eugenol	4	1.007	0.439	0.333	0.264913	0.330867	0.926553	1.25701	1.32682	1.08682	Eugenol_4
1006	14	Eugenol	4	1.005	0.544	0.429	0.264913	0.330867	0.926553	1.6194	1.64417	1.08467	Eugenol_4
1007	14	Eugenol	4	1.181	0.505	0.445	0.264913	0.330867	0.926553	1.67979	1.52629	1.27462	Eugenol_4
1008	14	Eugenol	4	1.06	0.389	0.342	0.264913	0.330867	0.926553	1.29099	1.1757	1.14402	Eugenol_4
1009	14	Eugenol	4	0.991	0.509	0.383	0.264913	0.330867	0.926553	1.44576	1.53838	1.06956	Eugenol_4
1010	14	Eugenol	4	1.014	0.33	0.301	0.264913	0.330867	0.926553	1.13622	0.997381	1.09438	Eugenol_4
1011	14	Eugenol	4	0.692	0.478	0.28	0.264913	0.330867	0.926553	1.05695	1.44469	0.746854	Eugenol_4
1012	14	Eugenol	4	0.878	0.363	0.268	0.264913	0.330867	0.926553	1.01165	1.09712	0.947598	Eugenol_4
1013	14	Eugenol	4	0.867	0.369	0.287	0.264913	0.330867	0.926553	1.08337	1.11525	0.935726	Eugenol_4
1014	14	Eugenol	4	0.951	0.415	0.336	0.264913	0.330867	0.926553	1.26834	1.25428	1.02638	Eugenol_4
1015	14	Eugenol	4	1.024	0.411	0.344	0.264913	0.330867	0.926553	1.29854	1.24219	1.10517	Eugenol_4
1016	14	Eugenol	4	0.94	0.314	0.257	0.264913	0.330867	0.926553	0.970129	0.949023	1.01451	Eugenol_4
1017	14	Eugenol	4	1.738	0.336	0.393	0.264913	0.330867	0.926553	1.4835	1.01551	1.87577	Eugenol_4
1018	14	Eugenol	4	0.857	0.567	0.321	0.264913	0.330867	0.926553	1.21172	1.71368	0.924933	Eugenol_4
1019	14	Eugenol	4	0.91	0.504	0.307	0.264913	0.330867	0.926553	1.15887	1.52327	0.982135	Eugenol_4
1020	14	Eugenol	4	1.048	0.465	0.314	0.264913	0.330867	0.926553	1.18529	1.4054	1.13107	Eugenol_4
1021	14	Eugenol	5	1.09	0.595	0.401	0.264913	0.330867	0.926553	1.5137	1.79831	1.1764	Eugenol_5
1022	14	Eugenol	5	0.893	0.499	0.388	0.264913	0.330867	0.926553	1.46463	1.50816	0.963787	Eugenol_5
1023	14	Eugenol	5	1.591	0.279	0.37	0.264913	0.330867	0.926553	1.39668	0.84324	1.71712	Eugenol_5
1024	14	Eugenol	5	0.791	0.315	0.214	0.264913	0.330867	0.926553	0.807811	0.952045	0.853702	Eugenol_5
1025	14	Eugenol	5	1.069	0.42	0.392	0.264913	0.330867	0.926553	1.47973	1.26939	1.15374	Eugenol_5
1026	14	Eugenol	5	0.97	0.486	0.371	0.264913	0.330867	0.926553	1.40046	1.46887	1.04689	Eugenol_5
1027	14	Eugenol	5	1.138	0.471	0.443	0.264913	0.330867	0.926553	1.67225	1.42353	1.22821	Eugenol_5
1028	14	Eugenol	5	0.921	0.387	0.285	0.264913	0.330867	0.926553	1.07582	1.16966	0.994006	Eugenol_5
1029	14	Eugenol	5	1.135	0.529	0.519	0.264913	0.330867	0.926553	1.95913	1.59883	1.22497	Eugenol_5
1030	14	Eugenol	5	1.245	0.395	0.379	0.264913	0.330867	0.926553	1.43066	1.19383	1.34369	Eugenol_5
1031	14	Eugenol	5	1.318	0.476	0.465	0.264913	0.330867	0.926553	1.75529	1.43865	1.42248	Eugenol_5
1032	14	Eugenol	5	0.92	0.487	0.347	0.264913	0.330867	0.926553	1.30986	1.47189	0.992927	Eugenol_5
1033	14	Eugenol	5	0.76	0.784	0.45	0.264913	0.330867	0.926553	1.69867	2.36953	0.820244	Eugenol_5
1034	14	Eugenol	5	1.492	0.243	0.282	0.264913	0.330867	0.926553	1.0645	0.734435	1.61027	Eugenol_5
1035	14	Eugenol	5	1.09	0.368	0.352	0.264913	0.330867	0.926553	1.32874	1.11223	1.1764	Eugenol_5
1036	14	Eugenol	5	1.127	0.419	0.394	0.264913	0.330867	0.926553	1.48728	1.26637	1.21634	Eugenol_5
1037	14	Eugenol	5	0.915	0.46	0.332	0.264913	0.330867	0.926553	1.25324	1.39029	0.987531	Eugenol_5
1038	14	Eugenol	5	1.788	0.279	0.38	0.264913	0.330867	0.926553	1.43443	0.84324	1.92973	Eugenol_5
1039	14	Eugenol	5	0.973	0.37	0.309	0.264913	0.330867	0.926553	1.16642	1.11828	1.05013	Eugenol_5
1040	14	Eugenol	5	1.21	0.426	0.367	0.264913	0.330867	0.926553	1.38536	1.28753	1.30592	Eugenol_5
1041	14	Eugenol	5	0.794	0.436	0.261	0.264913	0.330867	0.926553	0.985228	1.31775	0.856939	Eugenol_5
1042	14	Eugenol	5	0.884	0.605	0.377	0.264913	0.330867	0.926553	1.42311	1.82853	0.954074	Eugenol_5
1043	14	Eugenol	5	0.964	0.33	0.258	0.264913	0.330867	0.926553	0.973903	0.997381	1.04042	Eugenol_5
1044	14	Eugenol	5	0.959	0.409	0.335	0.264913	0.330867	0.926553	1.26456	1.23615	1.03502	Eugenol_5
1045	14	Eugenol	5	0.818	0.314	0.238	0.264913	0.330867	0.926553	0.898407	0.949023	0.882842	Eugenol_5
1046	14	Eugenol	5	0.809	0.394	0.249	0.264913	0.330867	0.926553	0.93993	1.19081	0.873128	Eugenol_5
1047	14	Eugenol	5	1.03	0.413	0.394	0.264913	0.330867	0.926553	1.48728	1.24824	1.11165	Eugenol_5
1048	14	Eugenol	5	0.747	0.506	0.328	0.264913	0.330867	0.926553	1.23814	1.52932	0.806214	Eugenol_5
1049	14	Eugenol	5	1.104	0.385	0.367	0.264913	0.330867	0.926553	1.38536	1.16361	1.19151	Eugenol_5
1050	14	Eugenol	5	1.203	0.462	0.422	0.264913	0.330867	0.926553	1.59297	1.39633	1.29836	Eugenol_5
1051	17	Control	1	1.088	0.556	0.44	0.32026	0.39466	1.05575	1.37388	1.40881	1.03055	Control_1
1052	17	Control	1	0.935	0.417	0.283	0.32026	0.39466	1.05575	0.883657	1.05661	0.885626	Control_1
1053	17	Control	1	0.782	0.419	0.29	0.32026	0.39466	1.05575	0.905514	1.06167	0.740706	Control_1
1054	17	Control	1	0.807	0.474	0.307	0.32026	0.39466	1.05575	0.958596	1.20103	0.764386	Control_1
1055	17	Control	1	1.173	0.39	0.403	0.32026	0.39466	1.05575	1.25835	0.988192	1.11106	Control_1
1056	17	Control	1	0.902	0.534	0.375	0.32026	0.39466	1.05575	1.17092	1.35306	0.854369	Control_1
1057	17	Control	1	1.1	0.318	0.312	0.32026	0.39466	1.05575	0.974208	0.805757	1.04191	Control_1
1058	17	Control	1	1.548	0.519	0.482	0.32026	0.39466	1.05575	1.50503	1.31506	1.46626	Control_1
1059	17	Control	1	0.99	0.408	0.332	0.32026	0.39466	1.05575	1.03666	1.0338	0.937722	Control_1
1060	17	Control	1	0.744	0.334	0.199	0.32026	0.39466	1.05575	0.62137	0.846298	0.704712	Control_1
1061	17	Control	1	1.028	0.347	0.305	0.32026	0.39466	1.05575	0.952351	0.879238	0.973715	Control_1
1062	17	Control	1	1.043	0.374	0.276	0.32026	0.39466	1.05575	0.8618	0.947651	0.987923	Control_1
1063	17	Control	1	1.129	0.315	0.283	0.32026	0.39466	1.05575	0.883657	0.798155	1.06938	Control_1
1064	17	Control	1	1.101	0.289	0.273	0.32026	0.39466	1.05575	0.852432	0.732276	1.04286	Control_1
1065	17	Control	1	1.262	0.425	0.371	0.32026	0.39466	1.05575	1.15843	1.07688	1.19536	Control_1
1066	17	Control	1	0.793	0.403	0.26	0.32026	0.39466	1.05575	0.81184	1.02113	0.751125	Control_1
1067	17	Control	1	0.843	0.331	0.302	0.32026	0.39466	1.05575	0.942984	0.838697	0.798484	Control_1
1068	17	Control	1	1.236	0.288	0.312	0.32026	0.39466	1.05575	0.974208	0.729742	1.17073	Control_1
1069	17	Control	1	0.909	0.385	0.289	0.32026	0.39466	1.05575	0.902392	0.975523	0.860999	Control_1
1070	17	Control	1	1.077	0.358	0.299	0.32026	0.39466	1.05575	0.933616	0.90711	1.02013	Control_1
1071	17	Control	1	0.789	0.412	0.235	0.32026	0.39466	1.05575	0.733779	1.04394	0.747336	Control_1
1072	17	Control	1	1.076	0.261	0.236	0.32026	0.39466	1.05575	0.736901	0.661329	1.01918	Control_1
1073	17	Control	1	0.826	0.302	0.193	0.32026	0.39466	1.05575	0.602635	0.765216	0.782382	Control_1
1074	17	Control	1	0.913	0.492	0.328	0.32026	0.39466	1.05575	1.02417	1.24664	0.864788	Control_1
1075	17	Control	1	1.279	0.356	0.339	0.32026	0.39466	1.05575	1.05851	0.902042	1.21146	Control_1
1076	17	Control	1	0.838	0.311	0.246	0.32026	0.39466	1.05575	0.768126	0.78802	0.793749	Control_1
1077	17	Control	1	0.848	0.326	0.222	0.32026	0.39466	1.05575	0.693187	0.826027	0.80322	Control_1
1078	17	Control	1	0.817	0.365	0.219	0.32026	0.39466	1.05575	0.683819	0.924847	0.773857	Control_1
1079	17	Control	1	0.778	0.405	0.234	0.32026	0.39466	1.05575	0.730656	1.0262	0.736917	Control_1
1080	17	Control	1	1.415	0.226	0.294	0.32026	0.39466	1.05575	0.918004	0.572645	1.34028	Control_1
1081	17	Control	2	1.173	0.282	0.246	0.32026	0.39466	1.05575	0.768126	0.714539	1.11106	Control_2
1082	17	Control	2	1.286	0.583	0.602	0.32026	0.39466	1.05575	1.87972	1.47722	1.21809	Control_2
1083	17	Control	2	1.15	0.419	0.41	0.32026	0.39466	1.05575	1.28021	1.06167	1.08927	Control_2
1084	17	Control	2	0.919	0.586	0.355	0.32026	0.39466	1.05575	1.10847	1.48482	0.870471	Control_2
1085	17	Control	2	1.368	0.347	0.345	0.32026	0.39466	1.05575	1.07725	0.879238	1.29576	Control_2
1086	17	Control	2	1.126	0.357	0.338	0.32026	0.39466	1.05575	1.05539	0.904576	1.06654	Control_2
1087	17	Control	2	1.23	0.31	0.314	0.32026	0.39466	1.05575	0.980453	0.785486	1.16505	Control_2
1088	17	Control	2	1.286	0.398	0.352	0.32026	0.39466	1.05575	1.09911	1.00846	1.21809	Control_2
1089	17	Control	2	0.98	0.504	0.385	0.32026	0.39466	1.05575	1.20215	1.27705	0.92825	Control_2
1090	17	Control	2	1.118	0.403	0.31	0.32026	0.39466	1.05575	0.967964	1.02113	1.05896	Control_2
1091	17	Control	3	1.012	0.315	0.223	0.32026	0.39466	1.05575	0.696309	0.798155	0.95856	Control_3
1092	17	Control	3	1.314	0.367	0.36	0.32026	0.39466	1.05575	1.12409	0.929914	1.24461	Control_3
1093	17	Control	3	0.846	0.483	0.347	0.32026	0.39466	1.05575	1.08349	1.22384	0.801326	Control_3
1094	17	Control	3	1.105	0.34	0.268	0.32026	0.39466	1.05575	0.83682	0.861501	1.04665	Control_3
1095	17	Control	3	0.717	0.23	0.242	0.32026	0.39466	1.05575	0.755636	0.58278	0.679138	Control_3
1096	17	Control	3	1.151	0.339	0.332	0.32026	0.39466	1.05575	1.03666	0.858967	1.09022	Control_3
1097	17	Control	3	0.861	0.316	0.246	0.32026	0.39466	1.05575	0.768126	0.800689	0.815534	Control_3
1098	17	Control	3	1.012	0.383	0.299	0.32026	0.39466	1.05575	0.933616	0.970456	0.95856	Control_3
1099	17	Control	3	0.947	0.27	0.207	0.32026	0.39466	1.05575	0.64635	0.684133	0.896993	Control_3
1100	17	Control	3	0.962	0.353	0.266	0.32026	0.39466	1.05575	0.830575	0.894441	0.911201	Control_3
1101	17	Control	3	1.051	0.406	0.289	0.32026	0.39466	1.05575	0.902392	1.02873	0.995501	Control_3
1102	17	Control	3	0.879	0.391	0.339	0.32026	0.39466	1.05575	1.05851	0.990726	0.832583	Control_3
1103	17	Control	3	0.759	0.466	0.287	0.32026	0.39466	1.05575	0.896147	1.18076	0.71892	Control_3
1104	17	Control	3	0.881	0.541	0.346	0.32026	0.39466	1.05575	1.08037	1.3708	0.834478	Control_3
1105	17	Control	3	0.902	0.676	0.449	0.32026	0.39466	1.05575	1.40199	1.71287	0.854369	Control_3
1106	17	Control	3	1.455	0.425	0.416	0.32026	0.39466	1.05575	1.29894	1.07688	1.37817	Control_3
1107	17	Control	3	1.337	0.313	0.345	0.32026	0.39466	1.05575	1.07725	0.793088	1.2664	Control_3
1108	17	Control	3	1.267	0.354	0.291	0.32026	0.39466	1.05575	0.908637	0.896975	1.20009	Control_3
1109	17	Control	3	0.963	0.318	0.222	0.32026	0.39466	1.05575	0.693187	0.805757	0.912148	Control_3
1110	17	Control	3	1.05	0.319	0.269	0.32026	0.39466	1.05575	0.839943	0.808291	0.994554	Control_3
1111	17	Control	4	1.003	0.483	0.341	0.32026	0.39466	1.05575	1.06476	1.22384	0.950036	Control_4
1112	17	Control	4	1.551	0.424	0.436	0.32026	0.39466	1.05575	1.36139	1.07434	1.4691	Control_4
1113	17	Control	4	1.064	0.464	0.348	0.32026	0.39466	1.05575	1.08662	1.1757	1.00781	Control_4
1114	17	Control	4	1.374	0.584	0.562	0.32026	0.39466	1.05575	1.75482	1.47975	1.30144	Control_4
1115	17	Control	4	0.861	0.425	0.277	0.32026	0.39466	1.05575	0.864922	1.07688	0.815534	Control_4
1116	17	Control	4	0.945	0.432	0.33	0.32026	0.39466	1.05575	1.03041	1.09461	0.895098	Control_4
1117	17	Control	4	1.05	0.409	0.359	0.32026	0.39466	1.05575	1.12096	1.03634	0.994554	Control_4
1118	17	Control	4	1.08	0.406	0.336	0.32026	0.39466	1.05575	1.04915	1.02873	1.02297	Control_4
1119	17	Control	4	1.043	0.468	0.382	0.32026	0.39466	1.05575	1.19278	1.18583	0.987923	Control_4
1120	17	Control	4	1.297	0.34	0.344	0.32026	0.39466	1.05575	1.07413	0.861501	1.22851	Control_4
1121	17	Control	4	0.926	0.682	0.508	0.32026	0.39466	1.05575	1.58621	1.72807	0.877102	Control_4
1122	17	Control	4	0.915	0.441	0.343	0.32026	0.39466	1.05575	1.071	1.11742	0.866682	Control_4
1123	17	Control	4	0.867	0.525	0.318	0.32026	0.39466	1.05575	0.992943	1.33026	0.821217	Control_4
1124	17	Control	4	0.843	0.625	0.338	0.32026	0.39466	1.05575	1.05539	1.58364	0.798484	Control_4
1125	17	Control	4	0.967	0.392	0.301	0.32026	0.39466	1.05575	0.939861	0.99326	0.915937	Control_4
1126	17	Control	4	1.577	0.307	0.372	0.32026	0.39466	1.05575	1.16156	0.777885	1.49372	Control_4
1127	17	Control	4	1.181	0.303	0.276	0.32026	0.39466	1.05575	0.8618	0.767749	1.11864	Control_4
1128	17	Control	4	1.112	0.423	0.391	0.32026	0.39466	1.05575	1.22088	1.07181	1.05328	Control_4
1129	17	Control	4	0.921	0.507	0.367	0.32026	0.39466	1.05575	1.14594	1.28465	0.872366	Control_4
1130	17	Control	4	1.521	0.363	0.352	0.32026	0.39466	1.05575	1.09911	0.919779	1.44068	Control_4
1131	17	Control	5	1.065	0.307	0.27	0.32026	0.39466	1.05575	0.843065	0.777885	1.00876	Control_5
1132	17	Control	5	0.94	0.282	0.208	0.32026	0.39466	1.05575	0.649472	0.714539	0.890362	Control_5
1133	17	Control	5	0.957	0.357	0.335	0.32026	0.39466	1.05575	1.04603	0.904576	0.906465	Control_5
1134	17	Control	5	1.266	0.303	0.329	0.32026	0.39466	1.05575	1.02729	0.767749	1.19915	Control_5
1135	17	Control	5	0.983	0.351	0.291	0.32026	0.39466	1.05575	0.908637	0.889373	0.931092	Control_5
1136	17	Control	5	0.946	0.332	0.257	0.32026	0.39466	1.05575	0.802473	0.84123	0.896045	Control_5
1137	17	Control	5	1.325	0.427	0.41	0.32026	0.39466	1.05575	1.28021	1.08194	1.25503	Control_5
1138	17	Control	5	1.337	0.362	0.293	0.32026	0.39466	1.05575	0.914882	0.917245	1.2664	Control_5
1139	17	Control	5	1.333	0.365	0.36	0.32026	0.39466	1.05575	1.12409	0.924847	1.26261	Control_5
1140	17	Control	5	0.985	0.356	0.271	0.32026	0.39466	1.05575	0.846187	0.902042	0.932986	Control_5
1141	17	Control	5	0.952	0.327	0.245	0.32026	0.39466	1.05575	0.765003	0.828561	0.901729	Control_5
1142	17	Control	5	1.141	0.432	0.385	0.32026	0.39466	1.05575	1.20215	1.09461	1.08075	Control_5
1143	17	Control	5	0.989	0.364	0.259	0.32026	0.39466	1.05575	0.808718	0.922313	0.936775	Control_5
1144	17	Control	5	0.974	0.295	0.315	0.32026	0.39466	1.05575	0.983576	0.747479	0.922567	Control_5
1145	17	Control	5	1.251	0.393	0.356	0.32026	0.39466	1.05575	1.1116	0.995794	1.18494	Control_5
1146	17	Control	5	0.922	0.316	0.239	0.32026	0.39466	1.05575	0.746269	0.800689	0.873313	Control_5
1147	17	Control	5	0.851	0.68	0.4	0.32026	0.39466	1.05575	1.24899	1.723	0.806062	Control_5
1148	17	Control	5	1.162	0.385	0.341	0.32026	0.39466	1.05575	1.06476	0.975523	1.10064	Control_5
1149	17	Control	5	1.006	0.386	0.279	0.32026	0.39466	1.05575	0.871167	0.978057	0.952877	Control_5
1150	17	Control	5	0.916	0.309	0.263	0.32026	0.39466	1.05575	0.821208	0.782952	0.86763	Control_5
1151	17	Eugenol	1	0.855	0.428	0.316	0.32026	0.39466	1.05575	0.986698	1.08448	0.809851	Eugenol_1
1152	17	Eugenol	1	0.983	0.403	0.303	0.32026	0.39466	1.05575	0.946106	1.02113	0.931092	Eugenol_1
1153	17	Eugenol	1	0.781	0.299	0.232	0.32026	0.39466	1.05575	0.724411	0.757614	0.739758	Eugenol_1
1154	17	Eugenol	1	1.189	0.413	0.398	0.32026	0.39466	1.05575	1.24274	1.04647	1.12621	Eugenol_1
1155	17	Eugenol	1	1.018	0.591	0.373	0.32026	0.39466	1.05575	1.16468	1.49749	0.964243	Eugenol_1
1156	17	Eugenol	1	1.109	0.459	0.363	0.32026	0.39466	1.05575	1.13345	1.16303	1.05044	Eugenol_1
1157	17	Eugenol	1	0.887	0.259	0.245	0.32026	0.39466	1.05575	0.765003	0.656261	0.840161	Eugenol_1
1158	17	Eugenol	1	0.778	0.482	0.299	0.32026	0.39466	1.05575	0.933616	1.2213	0.736917	Eugenol_1
1159	17	Eugenol	1	1.54	0.35	0.417	0.32026	0.39466	1.05575	1.30207	0.886839	1.45868	Eugenol_1
1160	17	Eugenol	1	0.884	0.414	0.297	0.32026	0.39466	1.05575	0.927372	1.049	0.837319	Eugenol_1
1161	17	Eugenol	1	1.271	0.305	0.327	0.32026	0.39466	1.05575	1.02105	0.772817	1.20388	Eugenol_1
1162	17	Eugenol	1	0.792	0.327	0.216	0.32026	0.39466	1.05575	0.674452	0.828561	0.750178	Eugenol_1
1163	17	Eugenol	1	1.207	0.384	0.322	0.32026	0.39466	1.05575	1.00543	0.972989	1.14326	Eugenol_1
1164	17	Eugenol	1	0.994	0.333	0.261	0.32026	0.39466	1.05575	0.814963	0.843764	0.941511	Eugenol_1
1165	17	Eugenol	1	1.138	0.408	0.366	0.32026	0.39466	1.05575	1.14282	1.0338	1.07791	Eugenol_1
1166	17	Eugenol	1	1.452	0.247	0.351	0.32026	0.39466	1.05575	1.09598	0.625855	1.37533	Eugenol_1
1167	17	Eugenol	1	0.972	0.378	0.308	0.32026	0.39466	1.05575	0.961719	0.957786	0.920673	Eugenol_1
1168	17	Eugenol	1	2.015	0.278	0.495	0.32026	0.39466	1.05575	1.54562	0.704404	1.9086	Eugenol_1
1169	17	Eugenol	1	1.04	0.436	0.402	0.32026	0.39466	1.05575	1.25523	1.10475	0.985082	Eugenol_1
1170	17	Eugenol	1	0.993	0.39	0.304	0.32026	0.39466	1.05575	0.949229	0.988192	0.940564	Eugenol_1
1171	17	Eugenol	2	1.366	0.369	0.388	0.32026	0.39466	1.05575	1.21152	0.934982	1.29387	Eugenol_2
1172	17	Eugenol	2	1.35	0.418	0.42	0.32026	0.39466	1.05575	1.31143	1.05914	1.27871	Eugenol_2
1173	17	Eugenol	2	1.007	0.34	0.3	0.32026	0.39466	1.05575	0.936739	0.861501	0.953824	Eugenol_2
1174	17	Eugenol	2	1.227	0.507	0.45	0.32026	0.39466	1.05575	1.40511	1.28465	1.16221	Eugenol_2
1175	17	Eugenol	2	1.213	0.447	0.408	0.32026	0.39466	1.05575	1.27396	1.13262	1.14895	Eugenol_2
1176	17	Eugenol	2	1.189	0.354	0.36	0.32026	0.39466	1.05575	1.12409	0.896975	1.12621	Eugenol_2
1177	17	Eugenol	2	1.25	0.409	0.449	0.32026	0.39466	1.05575	1.40199	1.03634	1.18399	Eugenol_2
1178	17	Eugenol	2	1.161	0.466	0.383	0.32026	0.39466	1.05575	1.1959	1.18076	1.09969	Eugenol_2
1179	17	Eugenol	2	1.127	0.317	0.373	0.32026	0.39466	1.05575	1.16468	0.803223	1.06749	Eugenol_2
1180	17	Eugenol	2	1.137	0.374	0.375	0.32026	0.39466	1.05575	1.17092	0.947651	1.07696	Eugenol_2
1181	17	Eugenol	2	0.961	0.496	0.316	0.32026	0.39466	1.05575	0.986698	1.25678	0.910253	Eugenol_2
1182	17	Eugenol	2	1.784	0.285	0.42	0.32026	0.39466	1.05575	1.31143	0.722141	1.68979	Eugenol_2
1183	17	Eugenol	2	1.201	0.469	0.377	0.32026	0.39466	1.05575	1.17717	1.18836	1.13758	Eugenol_2
1184	17	Eugenol	2	1.275	0.309	0.362	0.32026	0.39466	1.05575	1.13033	0.782952	1.20767	Eugenol_2
1185	17	Eugenol	2	0.929	0.311	0.247	0.32026	0.39466	1.05575	0.771248	0.78802	0.879943	Eugenol_2
1186	17	Eugenol	2	1.464	0.294	0.405	0.32026	0.39466	1.05575	1.2646	0.744945	1.38669	Eugenol_2
1187	17	Eugenol	2	1.09	0.317	0.305	0.32026	0.39466	1.05575	0.952351	0.803223	1.03244	Eugenol_2
1188	17	Eugenol	2	0.974	0.365	0.286	0.32026	0.39466	1.05575	0.893024	0.924847	0.922567	Eugenol_2
1189	17	Eugenol	2	1.681	0.272	0.426	0.32026	0.39466	1.05575	1.33017	0.689201	1.59223	Eugenol_2
1190	17	Eugenol	2	1.256	0.376	0.352	0.32026	0.39466	1.05575	1.09911	0.952719	1.18968	Eugenol_2
1191	17	Eugenol	3	1.361	0.357	0.339	0.32026	0.39466	1.05575	1.05851	0.904576	1.28913	Eugenol_3
1192	17	Eugenol	3	0.93	0.365	0.231	0.32026	0.39466	1.05575	0.721289	0.924847	0.88089	Eugenol_3
1193	17	Eugenol	3	1.158	0.432	0.425	0.32026	0.39466	1.05575	1.32705	1.09461	1.09685	Eugenol_3
1194	17	Eugenol	3	0.817	0.444	0.266	0.32026	0.39466	1.05575	0.830575	1.12502	0.773857	Eugenol_3
1195	17	Eugenol	3	1.304	0.327	0.304	0.32026	0.39466	1.05575	0.949229	0.828561	1.23514	Eugenol_3
1196	17	Eugenol	3	1.117	0.454	0.411	0.32026	0.39466	1.05575	1.28333	1.15036	1.05802	Eugenol_3
1197	17	Eugenol	3	1.172	0.428	0.409	0.32026	0.39466	1.05575	1.27709	1.08448	1.11011	Eugenol_3
1198	17	Eugenol	3	1.339	0.37	0.401	0.32026	0.39466	1.05575	1.25211	0.937516	1.26829	Eugenol_3
1199	17	Eugenol	3	0.984	0.484	0.348	0.32026	0.39466	1.05575	1.08662	1.22637	0.932039	Eugenol_3
1200	17	Eugenol	3	1.097	0.492	0.381	0.32026	0.39466	1.05575	1.18966	1.24664	1.03907	Eugenol_3
1201	17	Eugenol	3	1.045	0.461	0.461	0.32026	0.39466	1.05575	1.43946	1.16809	0.989818	Eugenol_3
1202	17	Eugenol	3	0.923	0.301	0.227	0.32026	0.39466	1.05575	0.708799	0.762682	0.87426	Eugenol_3
1203	17	Eugenol	3	0.999	0.459	0.408	0.32026	0.39466	1.05575	1.27396	1.16303	0.946247	Eugenol_3
1204	17	Eugenol	3	0.86	0.325	0.225	0.32026	0.39466	1.05575	0.702554	0.823494	0.814587	Eugenol_3
1205	17	Eugenol	3	0.819	0.415	0.316	0.32026	0.39466	1.05575	0.986698	1.05154	0.775752	Eugenol_3
1206	17	Eugenol	3	0.705	0.297	0.176	0.32026	0.39466	1.05575	0.549553	0.752546	0.667772	Eugenol_3
1207	17	Eugenol	3	1.226	0.415	0.345	0.32026	0.39466	1.05575	1.07725	1.05154	1.16126	Eugenol_3
1208	17	Eugenol	3	0.865	0.352	0.268	0.32026	0.39466	1.05575	0.83682	0.891907	0.819323	Eugenol_3
1209	17	Eugenol	3	0.845	0.558	0.388	0.32026	0.39466	1.05575	1.21152	1.41388	0.800379	Eugenol_3
1210	17	Eugenol	3	1.056	0.318	0.263	0.32026	0.39466	1.05575	0.821208	0.805757	1.00024	Eugenol_3
1211	17	Eugenol	4	0.991	0.593	0.408	0.32026	0.39466	1.05575	1.27396	1.50256	0.938669	Eugenol_4
1212	17	Eugenol	4	0.953	0.422	0.275	0.32026	0.39466	1.05575	0.858677	1.06927	0.902676	Eugenol_4
1213	17	Eugenol	4	0.916	0.511	0.379	0.32026	0.39466	1.05575	1.18341	1.29479	0.86763	Eugenol_4
1214	17	Eugenol	4	1.825	0.286	0.428	0.32026	0.39466	1.05575	1.33641	0.724674	1.72863	Eugenol_4
1215	17	Eugenol	4	1.059	0.419	0.381	0.32026	0.39466	1.05575	1.18966	1.06167	1.00308	Eugenol_4
1216	17	Eugenol	4	1.465	0.218	0.345	0.32026	0.39466	1.05575	1.07725	0.552374	1.38764	Eugenol_4
1217	17	Eugenol	4	0.82	0.358	0.215	0.32026	0.39466	1.05575	0.67133	0.90711	0.776699	Eugenol_4
1218	17	Eugenol	4	1.016	0.572	0.426	0.32026	0.39466	1.05575	1.33017	1.44935	0.962349	Eugenol_4
1219	17	Eugenol	4	0.754	0.46	0.297	0.32026	0.39466	1.05575	0.927372	1.16556	0.714184	Eugenol_4
1220	17	Eugenol	4	1.813	0.219	0.393	0.32026	0.39466	1.05575	1.22713	0.554908	1.71726	Eugenol_4
1221	17	Eugenol	4	1.206	0.404	0.39	0.32026	0.39466	1.05575	1.21776	1.02367	1.14232	Eugenol_4
1222	17	Eugenol	4	1.45	0.442	0.547	0.32026	0.39466	1.05575	1.70799	1.11995	1.37343	Eugenol_4
1223	17	Eugenol	4	1.035	0.338	0.278	0.32026	0.39466	1.05575	0.868045	0.856433	0.980346	Eugenol_4
1224	17	Eugenol	4	1.162	0.333	0.361	0.32026	0.39466	1.05575	1.12721	0.843764	1.10064	Eugenol_4
1225	17	Eugenol	4	1.14	0.45	0.431	0.32026	0.39466	1.05575	1.34578	1.14022	1.0798	Eugenol_4
1226	17	Eugenol	4	1.121	0.414	0.367	0.32026	0.39466	1.05575	1.14594	1.049	1.0618	Eugenol_4
1227	17	Eugenol	4	1.507	0.476	0.534	0.32026	0.39466	1.05575	1.6674	1.2061	1.42742	Eugenol_4
1228	17	Eugenol	4	1.702	0.286	0.402	0.32026	0.39466	1.05575	1.25523	0.724674	1.61212	Eugenol_4
1229	17	Eugenol	4	0.901	0.396	0.286	0.32026	0.39466	1.05575	0.893024	1.0034	0.853422	Eugenol_4
1230	17	Eugenol	4	1.503	0.363	0.453	0.32026	0.39466	1.05575	1.41448	0.919779	1.42363	Eugenol_4
1231	17	Eugenol	5	1.05	0.3	0.273	0.32026	0.39466	1.05575	0.852432	0.760148	0.994554	Eugenol_5
1232	17	Eugenol	5	1.051	0.363	0.273	0.32026	0.39466	1.05575	0.852432	0.919779	0.995501	Eugenol_5
1233	17	Eugenol	5	1.16	0.262	0.246	0.32026	0.39466	1.05575	0.768126	0.663863	1.09874	Eugenol_5
1234	17	Eugenol	5	1.028	0.409	0.369	0.32026	0.39466	1.05575	1.15219	1.03634	0.973715	Eugenol_5
1235	17	Eugenol	5	1.055	0.357	0.336	0.32026	0.39466	1.05575	1.04915	0.904576	0.99929	Eugenol_5
1236	17	Eugenol	5	1.004	0.381	0.35	0.32026	0.39466	1.05575	1.09286	0.965388	0.950983	Eugenol_5
1237	17	Eugenol	5	1.368	0.314	0.37	0.32026	0.39466	1.05575	1.15531	0.795622	1.29576	Eugenol_5
1238	17	Eugenol	5	1.414	0.401	0.376	0.32026	0.39466	1.05575	1.17405	1.01606	1.33933	Eugenol_5
1239	17	Eugenol	5	1.386	0.411	0.36	0.32026	0.39466	1.05575	1.12409	1.0414	1.31281	Eugenol_5
1240	17	Eugenol	5	1.264	0.494	0.448	0.32026	0.39466	1.05575	1.39886	1.25171	1.19725	Eugenol_5
1241	17	Eugenol	5	1.247	0.38	0.372	0.32026	0.39466	1.05575	1.16156	0.962854	1.18115	Eugenol_5
1242	17	Eugenol	5	1.163	0.41	0.382	0.32026	0.39466	1.05575	1.19278	1.03887	1.10159	Eugenol_5
1243	17	Eugenol	5	0.894	0.476	0.366	0.32026	0.39466	1.05575	1.14282	1.2061	0.846791	Eugenol_5
1244	17	Eugenol	5	1.084	0.467	0.468	0.32026	0.39466	1.05575	1.46131	1.1833	1.02676	Eugenol_5
1245	17	Eugenol	5	1.071	0.266	0.234	0.32026	0.39466	1.05575	0.730656	0.673998	1.01444	Eugenol_5
1246	17	Eugenol	5	1.257	0.458	0.447	0.32026	0.39466	1.05575	1.39574	1.16049	1.19062	Eugenol_5
1247	17	Eugenol	5	1.215	0.244	0.338	0.32026	0.39466	1.05575	1.05539	0.618254	1.15084	Eugenol_5
1248	17	Eugenol	5	1.213	0.351	0.396	0.32026	0.39466	1.05575	1.2365	0.889373	1.14895	Eugenol_5
1249	17	Eugenol	5	1.432	0.396	0.463	0.32026	0.39466	1.05575	1.4457	1.0034	1.35638	Eugenol_5
1250	17	Eugenol	5	1.188	0.414	0.471	0.32026	0.39466	1.05575	1.47068	1.049	1.12527	Eugenol_5
1251	21	Control	1	1.009	0.393	0.298	0.284364	0.372236	0.920673	1.04795	1.05578	1.09594	Control_1
1252	21	Control	1	0.911	0.522	0.318	0.284364	0.372236	0.920673	1.11829	1.40233	0.989494	Control_1
1253	21	Control	1	0.857	0.423	0.252	0.284364	0.372236	0.920673	0.886189	1.13637	0.930841	Control_1
1254	21	Control	1	1.161	0.352	0.358	0.284364	0.372236	0.920673	1.25895	0.945636	1.26103	Control_1
1255	21	Control	1	0.801	0.452	0.286	0.284364	0.372236	0.920673	1.00575	1.21428	0.870016	Control_1
1256	21	Control	1	0.871	0.303	0.249	0.284364	0.372236	0.920673	0.875639	0.813999	0.946047	Control_1
1257	21	Control	1	0.966	0.586	0.502	0.284364	0.372236	0.920673	1.76535	1.57427	1.04923	Control_1
1258	21	Control	1	0.886	0.494	0.372	0.284364	0.372236	0.920673	1.30818	1.32711	0.96234	Control_1
1259	21	Control	1	0.637	0.414	0.265	0.284364	0.372236	0.920673	0.931905	1.1122	0.691885	Control_1
1260	21	Control	1	0.874	0.351	0.289	0.284364	0.372236	0.920673	1.0163	0.942949	0.949306	Control_1
1261	21	Control	1	1.062	0.369	0.364	0.284364	0.372236	0.920673	1.28005	0.991306	1.1535	Control_1
1262	21	Control	1	0.794	0.337	0.294	0.284364	0.372236	0.920673	1.03389	0.905339	0.862413	Control_1
1263	21	Control	1	0.803	0.289	0.208	0.284364	0.372236	0.920673	0.731458	0.776388	0.872188	Control_1
1264	21	Control	1	0.754	0.256	0.192	0.284364	0.372236	0.920673	0.675192	0.687735	0.818966	Control_1
1265	21	Control	1	0.74	0.359	0.193	0.284364	0.372236	0.920673	0.678708	0.964441	0.80376	Control_1
1266	21	Control	1	0.83	0.352	0.267	0.284364	0.372236	0.920673	0.938939	0.945636	0.901515	Control_1
1267	21	Control	1	0.945	0.422	0.257	0.284364	0.372236	0.920673	0.903772	1.13369	1.02642	Control_1
1268	21	Control	1	0.791	0.474	0.287	0.284364	0.372236	0.920673	1.00927	1.27338	0.859154	Control_1
1269	21	Control	1	0.83	0.424	0.323	0.284364	0.372236	0.920673	1.13587	1.13906	0.901515	Control_1
1270	21	Control	1	0.831	0.315	0.217	0.284364	0.372236	0.920673	0.763107	0.846237	0.902601	Control_1
1271	21	Control	1	1.186	0.377	0.359	0.284364	0.372236	0.920673	1.26247	1.0128	1.28819	Control_1
1272	21	Control	1	0.516	0.326	0.139	0.284364	0.372236	0.920673	0.488811	0.875788	0.56046	Control_1
1273	21	Control	1	0.822	0.248	0.196	0.284364	0.372236	0.920673	0.689258	0.666243	0.892825	Control_1
1274	21	Control	1	0.886	0.23	0.222	0.284364	0.372236	0.920673	0.780691	0.617887	0.96234	Control_1
1275	21	Control	1	0.777	0.382	0.225	0.284364	0.372236	0.920673	0.79124	1.02623	0.843948	Control_1
1276	21	Control	1	0.949	0.333	0.314	0.284364	0.372236	0.920673	1.10422	0.894593	1.03077	Control_1
1277	21	Control	1	0.846	0.342	0.3	0.284364	0.372236	0.920673	1.05499	0.918771	0.918893	Control_1
1278	21	Control	1	0.747	0.313	0.19	0.284364	0.372236	0.920673	0.668159	0.840864	0.811363	Control_1
1279	21	Control	1	0.861	0.244	0.196	0.284364	0.372236	0.920673	0.689258	0.655497	0.935186	Control_1
1280	21	Control	1	0.801	0.354	0.228	0.284364	0.372236	0.920673	0.80179	0.951009	0.870016	Control_1
1281	21	Control	2	0.674	0.332	0.201	0.284364	0.372236	0.920673	0.706841	0.891906	0.732073	Control_2
1282	21	Control	2	0.918	0.388	0.272	0.284364	0.372236	0.920673	0.956522	1.04235	0.997097	Control_2
1283	21	Control	2	0.782	0.376	0.285	0.284364	0.372236	0.920673	1.00224	1.01011	0.849379	Control_2
1284	21	Control	2	0.797	0.312	0.239	0.284364	0.372236	0.920673	0.840473	0.838177	0.865671	Control_2
1285	21	Control	2	1.303	0.274	0.359	0.284364	0.372236	0.920673	1.26247	0.736091	1.41527	Control_2
1286	21	Control	2	1.341	0.41	0.418	0.284364	0.372236	0.920673	1.46995	1.10145	1.45654	Control_2
1287	21	Control	2	0.753	0.376	0.202	0.284364	0.372236	0.920673	0.710358	1.01011	0.81788	Control_2
1288	21	Control	2	0.895	0.273	0.192	0.284364	0.372236	0.920673	0.675192	0.733405	0.972115	Control_2
1289	21	Control	2	0.934	0.318	0.249	0.284364	0.372236	0.920673	0.875639	0.854296	1.01448	Control_2
1290	21	Control	2	0.774	0.424	0.303	0.284364	0.372236	0.920673	1.06554	1.13906	0.84069	Control_2
1291	21	Control	2	1.079	0.308	0.294	0.284364	0.372236	0.920673	1.03389	0.827431	1.17197	Control_2
1292	21	Control	2	0.578	0.349	0.157	0.284364	0.372236	0.920673	0.55211	0.937576	0.627802	Control_2
1293	21	Control	2	0.843	0.326	0.233	0.284364	0.372236	0.920673	0.819373	0.875788	0.915635	Control_2
1294	21	Control	2	0.809	0.374	0.243	0.284364	0.372236	0.920673	0.85454	1.00474	0.878705	Control_2
1295	21	Control	2	1.016	0.472	0.406	0.284364	0.372236	0.920673	1.42775	1.26801	1.10354	Control_2
1296	21	Control	2	0.825	0.45	0.299	0.284364	0.372236	0.920673	1.05147	1.20891	0.896084	Control_2
1297	21	Control	2	0.935	0.455	0.366	0.284364	0.372236	0.920673	1.28708	1.22234	1.01556	Control_2
1298	21	Control	2	0.703	0.435	0.252	0.284364	0.372236	0.920673	0.886189	1.16861	0.763572	Control_2
1299	21	Control	2	0.805	0.262	0.188	0.284364	0.372236	0.920673	0.661125	0.703854	0.874361	Control_2
1300	21	Control	2	0.723	0.299	0.203	0.284364	0.372236	0.920673	0.713875	0.803253	0.785295	Control_2
1301	21	Control	3	1.052	0.674	0.543	0.284364	0.372236	0.920673	1.90953	1.81068	1.14264	Control_3
1302	21	Control	3	1.029	0.491	0.362	0.284364	0.372236	0.920673	1.27302	1.31905	1.11766	Control_3
1303	21	Control	3	0.792	0.322	0.218	0.284364	0.372236	0.920673	0.766624	0.865042	0.860241	Control_3
1304	21	Control	3	0.76	0.455	0.259	0.284364	0.372236	0.920673	0.910806	1.22234	0.825483	Control_3
1305	21	Control	3	0.987	0.295	0.251	0.284364	0.372236	0.920673	0.882673	0.792507	1.07204	Control_3
1306	21	Control	3	1.04	0.467	0.387	0.284364	0.372236	0.920673	1.36093	1.25458	1.12961	Control_3
1307	21	Control	3	0.993	0.332	0.256	0.284364	0.372236	0.920673	0.900256	0.891906	1.07856	Control_3
1308	21	Control	3	1.037	0.37	0.288	0.284364	0.372236	0.920673	1.01279	0.993992	1.12635	Control_3
1309	21	Control	3	1.139	0.36	0.377	0.284364	0.372236	0.920673	1.32577	0.967127	1.23714	Control_3
1310	21	Control	3	0.833	0.437	0.3	0.284364	0.372236	0.920673	1.05499	1.17399	0.904773	Control_3
1311	21	Control	3	1.052	0.431	0.402	0.284364	0.372236	0.920673	1.41368	1.15787	1.14264	Control_3
1312	21	Control	3	0.851	0.341	0.242	0.284364	0.372236	0.920673	0.851023	0.916085	0.924324	Control_3
1313	21	Control	3	0.84	0.323	0.22	0.284364	0.372236	0.920673	0.773657	0.867728	0.912376	Control_3
1314	21	Control	3	0.903	0.514	0.344	0.284364	0.372236	0.920673	1.20972	1.38084	0.980805	Control_3
1315	21	Control	3	1.302	0.377	0.422	0.284364	0.372236	0.920673	1.48402	1.0128	1.41418	Control_3
1316	21	Control	3	0.897	0.323	0.205	0.284364	0.372236	0.920673	0.720908	0.867728	0.974288	Control_3
1317	21	Control	3	0.974	0.316	0.234	0.284364	0.372236	0.920673	0.82289	0.848923	1.05792	Control_3
1318	21	Control	3	0.852	0.412	0.281	0.284364	0.372236	0.920673	0.988171	1.10682	0.92541	Control_3
1319	21	Control	3	1.189	0.378	0.339	0.284364	0.372236	0.920673	1.19214	1.01548	1.29145	Control_3
1320	21	Control	3	0.977	0.411	0.304	0.284364	0.372236	0.920673	1.06905	1.10414	1.06118	Control_3
1321	21	Control	4	0.966	0.552	0.405	0.284364	0.372236	0.920673	1.42423	1.48293	1.04923	Control_4
1322	21	Control	4	1.144	0.453	0.382	0.284364	0.372236	0.920673	1.34335	1.21697	1.24257	Control_4
1323	21	Control	4	0.942	0.29	0.243	0.284364	0.372236	0.920673	0.85454	0.779075	1.02316	Control_4
1324	21	Control	4	1.098	0.42	0.397	0.284364	0.372236	0.920673	1.3961	1.12832	1.19261	Control_4
1325	21	Control	4	0.985	0.293	0.25	0.284364	0.372236	0.920673	0.879156	0.787134	1.06987	Control_4
1326	21	Control	4	0.941	0.317	0.282	0.284364	0.372236	0.920673	0.991688	0.851609	1.02208	Control_4
1327	21	Control	4	1.061	0.272	0.279	0.284364	0.372236	0.920673	0.981138	0.730719	1.15242	Control_4
1328	21	Control	4	1.079	0.403	0.357	0.284364	0.372236	0.920673	1.25543	1.08265	1.17197	Control_4
1329	21	Control	4	1.126	0.351	0.316	0.284364	0.372236	0.920673	1.11125	0.942949	1.22302	Control_4
1330	21	Control	4	1.615	0.245	0.363	0.284364	0.372236	0.920673	1.27653	0.658184	1.75415	Control_4
1331	21	Control	4	1.145	0.427	0.41	0.284364	0.372236	0.920673	1.44182	1.14712	1.24366	Control_4
1332	21	Control	4	0.874	0.315	0.218	0.284364	0.372236	0.920673	0.766624	0.846237	0.949306	Control_4
1333	21	Control	4	0.807	0.298	0.194	0.284364	0.372236	0.920673	0.682225	0.800567	0.876533	Control_4
1334	21	Control	4	1.084	0.316	0.281	0.284364	0.372236	0.920673	0.988171	0.848923	1.1774	Control_4
1335	21	Control	4	1.208	0.3	0.328	0.284364	0.372236	0.920673	1.15345	0.80594	1.31208	Control_4
1336	21	Control	4	1.064	0.45	0.35	0.284364	0.372236	0.920673	1.23082	1.20891	1.15568	Control_4
1337	21	Control	4	1.001	0.485	0.338	0.284364	0.372236	0.920673	1.18862	1.30294	1.08725	Control_4
1338	21	Control	4	0.898	0.339	0.26	0.284364	0.372236	0.920673	0.914322	0.910712	0.975374	Control_4
1339	21	Control	4	1.026	0.384	0.341	0.284364	0.372236	0.920673	1.19917	1.0316	1.1144	Control_4
1340	21	Control	4	0.945	0.343	0.269	0.284364	0.372236	0.920673	0.945972	0.921458	1.02642	Control_4
1341	21	Control	5	1.233	0.542	0.508	0.284364	0.372236	0.920673	1.78645	1.45606	1.33924	Control_5
1342	21	Control	5	0.724	0.502	0.318	0.284364	0.372236	0.920673	1.11829	1.34861	0.786381	Control_5
1343	21	Control	5	1.161	0.325	0.317	0.284364	0.372236	0.920673	1.11477	0.873101	1.26103	Control_5
1344	21	Control	5	0.862	0.438	0.306	0.284364	0.372236	0.920673	1.07609	1.17667	0.936272	Control_5
1345	21	Control	5	0.91	0.461	0.343	0.284364	0.372236	0.920673	1.2062	1.23846	0.988408	Control_5
1346	21	Control	5	0.877	0.272	0.206	0.284364	0.372236	0.920673	0.724425	0.730719	0.952564	Control_5
1347	21	Control	5	0.556	0.291	0.137	0.284364	0.372236	0.920673	0.481777	0.781761	0.603906	Control_5
1348	21	Control	5	1.014	0.395	0.296	0.284364	0.372236	0.920673	1.04092	1.06115	1.10137	Control_5
1349	21	Control	5	0.887	0.315	0.24	0.284364	0.372236	0.920673	0.84399	0.846237	0.963426	Control_5
1350	21	Control	5	1.032	0.403	0.325	0.284364	0.372236	0.920673	1.1429	1.08265	1.12092	Control_5
1351	21	Control	5	0.775	0.356	0.221	0.284364	0.372236	0.920673	0.777174	0.956382	0.841776	Control_5
1352	21	Control	5	0.841	0.324	0.207	0.284364	0.372236	0.920673	0.727941	0.870415	0.913462	Control_5
1353	21	Control	5	0.922	0.379	0.256	0.284364	0.372236	0.920673	0.900256	1.01817	1.00144	Control_5
1354	21	Control	5	0.849	0.322	0.224	0.284364	0.372236	0.920673	0.787724	0.865042	0.922152	Control_5
1355	21	Control	5	0.439	0.419	0.139	0.284364	0.372236	0.920673	0.488811	1.12563	0.476825	Control_5
1356	21	Control	5	0.675	0.438	0.212	0.284364	0.372236	0.920673	0.745524	1.17667	0.73316	Control_5
1357	21	Control	5	1.426	0.242	0.376	0.284364	0.372236	0.920673	1.32225	0.650125	1.54887	Control_5
1358	21	Control	5	0.651	0.333	0.176	0.284364	0.372236	0.920673	0.618926	0.894593	0.707092	Control_5
1359	21	Control	5	0.844	0.371	0.254	0.284364	0.372236	0.920673	0.893223	0.996679	0.916721	Control_5
1360	21	Control	5	0.857	0.287	0.201	0.284364	0.372236	0.920673	0.706841	0.771015	0.930841	Control_5
1361	21	Eugenol	1	0.828	0.342	0.272	0.284364	0.372236	0.920673	0.956522	0.918771	0.899342	Eugenol_1
1362	21	Eugenol	1	0.975	0.39	0.292	0.284364	0.372236	0.920673	1.02685	1.04772	1.05901	Eugenol_1
1363	21	Eugenol	1	0.761	0.545	0.301	0.284364	0.372236	0.920673	1.0585	1.46412	0.82657	Eugenol_1
1364	21	Eugenol	1	0.783	0.3	0.183	0.284364	0.372236	0.920673	0.643542	0.80594	0.850465	Eugenol_1
1365	21	Eugenol	1	0.803	0.264	0.186	0.284364	0.372236	0.920673	0.654092	0.709227	0.872188	Eugenol_1
1366	21	Eugenol	1	0.681	0.269	0.172	0.284364	0.372236	0.920673	0.604859	0.722659	0.739677	Eugenol_1
1367	21	Eugenol	1	0.794	0.356	0.237	0.284364	0.372236	0.920673	0.83344	0.956382	0.862413	Eugenol_1
1368	21	Eugenol	1	0.812	0.313	0.215	0.284364	0.372236	0.920673	0.756074	0.840864	0.881964	Eugenol_1
1369	21	Eugenol	1	0.658	0.355	0.208	0.284364	0.372236	0.920673	0.731458	0.953695	0.714695	Eugenol_1
1370	21	Eugenol	1	0.903	0.377	0.321	0.284364	0.372236	0.920673	1.12884	1.0128	0.980805	Eugenol_1
1371	21	Eugenol	1	0.837	0.458	0.29	0.284364	0.372236	0.920673	1.01982	1.2304	0.909118	Eugenol_1
1372	21	Eugenol	1	1.106	0.367	0.373	0.284364	0.372236	0.920673	1.3117	0.985933	1.2013	Eugenol_1
1373	21	Eugenol	1	0.84	0.339	0.225	0.284364	0.372236	0.920673	0.79124	0.910712	0.912376	Eugenol_1
1374	21	Eugenol	1	0.791	0.308	0.192	0.284364	0.372236	0.920673	0.675192	0.827431	0.859154	Eugenol_1
1375	21	Eugenol	1	0.911	0.39	0.242	0.284364	0.372236	0.920673	0.851023	1.04772	0.989494	Eugenol_1
1376	21	Eugenol	1	0.91	0.433	0.336	0.284364	0.372236	0.920673	1.18159	1.16324	0.988408	Eugenol_1
1377	21	Eugenol	1	0.967	0.278	0.265	0.284364	0.372236	0.920673	0.931905	0.746837	1.05032	Eugenol_1
1378	21	Eugenol	1	0.768	0.311	0.193	0.284364	0.372236	0.920673	0.678708	0.835491	0.834173	Eugenol_1
1379	21	Eugenol	1	0.783	0.392	0.226	0.284364	0.372236	0.920673	0.794757	1.05309	0.850465	Eugenol_1
1380	21	Eugenol	1	0.979	0.487	0.376	0.284364	0.372236	0.920673	1.32225	1.30831	1.06335	Eugenol_1
1381	21	Eugenol	2	1.064	0.369	0.309	0.284364	0.372236	0.920673	1.08664	0.991306	1.15568	Eugenol_2
1382	21	Eugenol	2	1.088	0.394	0.315	0.284364	0.372236	0.920673	1.10774	1.05847	1.18174	Eugenol_2
1383	21	Eugenol	2	1.17	0.49	0.541	0.284364	0.372236	0.920673	1.90249	1.31637	1.27081	Eugenol_2
1384	21	Eugenol	2	1.031	0.331	0.245	0.284364	0.372236	0.920673	0.861573	0.88922	1.11983	Eugenol_2
1385	21	Eugenol	2	0.767	0.386	0.273	0.284364	0.372236	0.920673	0.960038	1.03698	0.833086	Eugenol_2
1386	21	Eugenol	2	1.185	0.615	0.433	0.284364	0.372236	0.920673	1.5227	1.65218	1.2871	Eugenol_2
1387	21	Eugenol	2	0.924	0.34	0.26	0.284364	0.372236	0.920673	0.914322	0.913398	1.00361	Eugenol_2
1388	21	Eugenol	2	0.881	0.425	0.312	0.284364	0.372236	0.920673	1.09719	1.14175	0.956909	Eugenol_2
1389	21	Eugenol	2	0.937	0.382	0.292	0.284364	0.372236	0.920673	1.02685	1.02623	1.01773	Eugenol_2
1390	21	Eugenol	2	0.986	0.293	0.27	0.284364	0.372236	0.920673	0.949488	0.787134	1.07096	Eugenol_2
1391	21	Eugenol	2	1.182	0.41	0.351	0.284364	0.372236	0.920673	1.23434	1.10145	1.28384	Eugenol_2
1392	21	Eugenol	2	1.228	0.375	0.462	0.284364	0.372236	0.920673	1.62468	1.00742	1.33381	Eugenol_2
1393	21	Eugenol	2	1.058	0.32	0.361	0.284364	0.372236	0.920673	1.2695	0.859669	1.14916	Eugenol_2
1394	21	Eugenol	2	1.291	0.324	0.376	0.284364	0.372236	0.920673	1.32225	0.870415	1.40224	Eugenol_2
1395	21	Eugenol	2	0.906	0.423	0.322	0.284364	0.372236	0.920673	1.13235	1.13637	0.984063	Eugenol_2
1396	21	Eugenol	2	0.909	0.357	0.255	0.284364	0.372236	0.920673	0.896739	0.959068	0.987322	Eugenol_2
1397	21	Eugenol	2	0.866	0.308	0.312	0.284364	0.372236	0.920673	1.09719	0.827431	0.940617	Eugenol_2
1398	21	Eugenol	2	0.965	0.4	0.325	0.284364	0.372236	0.920673	1.1429	1.07459	1.04815	Eugenol_2
1399	21	Eugenol	2	0.669	0.463	0.209	0.284364	0.372236	0.920673	0.734974	1.24383	0.726643	Eugenol_2
1400	21	Eugenol	2	0.693	0.48	0.263	0.284364	0.372236	0.920673	0.924872	1.2895	0.75271	Eugenol_2
1401	21	Eugenol	3	1.246	0.298	0.33	0.284364	0.372236	0.920673	1.16049	0.800567	1.35336	Eugenol_3
1402	21	Eugenol	3	0.73	0.527	0.299	0.284364	0.372236	0.920673	1.05147	1.41577	0.792898	Eugenol_3
1403	21	Eugenol	3	1.527	0.373	0.466	0.284364	0.372236	0.920673	1.63875	1.00205	1.65857	Eugenol_3
1404	21	Eugenol	3	1.007	0.376	0.291	0.284364	0.372236	0.920673	1.02334	1.01011	1.09377	Eugenol_3
1405	21	Eugenol	3	0.701	0.49	0.239	0.284364	0.372236	0.920673	0.840473	1.31637	0.7614	Eugenol_3
1406	21	Eugenol	3	1.21	0.617	0.539	0.284364	0.372236	0.920673	1.89546	1.65755	1.31426	Eugenol_3
1407	21	Eugenol	3	1.016	0.404	0.447	0.284364	0.372236	0.920673	1.57193	1.08533	1.10354	Eugenol_3
1408	21	Eugenol	3	0.857	0.497	0.373	0.284364	0.372236	0.920673	1.3117	1.33517	0.930841	Eugenol_3
1409	21	Eugenol	3	0.73	0.322	0.204	0.284364	0.372236	0.920673	0.717391	0.865042	0.792898	Eugenol_3
1410	21	Eugenol	3	0.766	0.321	0.215	0.284364	0.372236	0.920673	0.756074	0.862355	0.832	Eugenol_3
1411	21	Eugenol	3	1.736	0.3	0.379	0.284364	0.372236	0.920673	1.3328	0.80594	1.88558	Eugenol_3
1412	21	Eugenol	3	0.962	0.326	0.338	0.284364	0.372236	0.920673	1.18862	0.875788	1.04489	Eugenol_3
1413	21	Eugenol	3	1.023	0.417	0.332	0.284364	0.372236	0.920673	1.16752	1.12026	1.11114	Eugenol_3
1414	21	Eugenol	3	1.164	0.357	0.395	0.284364	0.372236	0.920673	1.38907	0.959068	1.26429	Eugenol_3
1415	21	Eugenol	3	0.863	0.405	0.313	0.284364	0.372236	0.920673	1.1007	1.08802	0.937358	Eugenol_3
1416	21	Eugenol	3	0.742	0.277	0.184	0.284364	0.372236	0.920673	0.647059	0.744151	0.805932	Eugenol_3
1417	21	Eugenol	3	1.115	0.424	0.394	0.284364	0.372236	0.920673	1.38555	1.13906	1.21107	Eugenol_3
1418	21	Eugenol	3	0.703	0.516	0.317	0.284364	0.372236	0.920673	1.11477	1.38622	0.763572	Eugenol_3
1419	21	Eugenol	3	1.152	0.367	0.374	0.284364	0.372236	0.920673	1.31522	0.985933	1.25126	Eugenol_3
1420	21	Eugenol	3	1.016	0.387	0.396	0.284364	0.372236	0.920673	1.39258	1.03966	1.10354	Eugenol_3
1421	21	Eugenol	4	0.958	0.405	0.319	0.284364	0.372236	0.920673	1.1218	1.08802	1.04054	Eugenol_4
1422	21	Eugenol	4	0.874	0.338	0.231	0.284364	0.372236	0.920673	0.81234	0.908025	0.949306	Eugenol_4
1423	21	Eugenol	4	1.524	0.535	0.619	0.284364	0.372236	0.920673	2.17679	1.43726	1.65531	Eugenol_4
1424	21	Eugenol	4	0.92	0.52	0.351	0.284364	0.372236	0.920673	1.23434	1.39696	0.999269	Eugenol_4
1425	21	Eugenol	4	1.032	0.656	0.519	0.284364	0.372236	0.920673	1.82513	1.76232	1.12092	Eugenol_4
1426	21	Eugenol	4	1.261	0.245	0.297	0.284364	0.372236	0.920673	1.04444	0.658184	1.36965	Eugenol_4
1427	21	Eugenol	4	1.086	0.35	0.315	0.284364	0.372236	0.920673	1.10774	0.940263	1.17957	Eugenol_4
1428	21	Eugenol	4	0.952	0.389	0.311	0.284364	0.372236	0.920673	1.09367	1.04503	1.03403	Eugenol_4
1429	21	Eugenol	4	1.159	0.641	0.556	0.284364	0.372236	0.920673	1.95524	1.72202	1.25886	Eugenol_4
1430	21	Eugenol	4	1.032	0.344	0.356	0.284364	0.372236	0.920673	1.25192	0.924144	1.12092	Eugenol_4
1431	21	Eugenol	4	0.934	0.302	0.233	0.284364	0.372236	0.920673	0.819373	0.811312	1.01448	Eugenol_4
1432	21	Eugenol	4	0.837	0.341	0.238	0.284364	0.372236	0.920673	0.836957	0.916085	0.909118	Eugenol_4
1433	21	Eugenol	4	0.729	0.412	0.225	0.284364	0.372236	0.920673	0.79124	1.10682	0.791812	Eugenol_4
1434	21	Eugenol	4	0.72	0.353	0.196	0.284364	0.372236	0.920673	0.689258	0.948322	0.782037	Eugenol_4
1435	21	Eugenol	4	0.82	0.373	0.238	0.284364	0.372236	0.920673	0.836957	1.00205	0.890653	Eugenol_4
1436	21	Eugenol	4	0.607	0.376	0.194	0.284364	0.372236	0.920673	0.682225	1.01011	0.659301	Eugenol_4
1437	21	Eugenol	4	1.842	0.272	0.363	0.284364	0.372236	0.920673	1.27653	0.730719	2.00071	Eugenol_4
1438	21	Eugenol	4	1.208	0.384	0.374	0.284364	0.372236	0.920673	1.31522	1.0316	1.31208	Eugenol_4
1439	21	Eugenol	4	0.892	0.393	0.278	0.284364	0.372236	0.920673	0.977621	1.05578	0.968857	Eugenol_4
1440	21	Eugenol	4	1.139	0.374	0.368	0.284364	0.372236	0.920673	1.29412	1.00474	1.23714	Eugenol_4
1441	21	Eugenol	5	1.073	0.377	0.332	0.284364	0.372236	0.920673	1.16752	1.0128	1.16545	Eugenol_5
1442	21	Eugenol	5	0.638	0.37	0.216	0.284364	0.372236	0.920673	0.759591	0.993992	0.692972	Eugenol_5
1443	21	Eugenol	5	0.82	0.424	0.268	0.284364	0.372236	0.920673	0.942455	1.13906	0.890653	Eugenol_5
1444	21	Eugenol	5	0.728	0.327	0.192	0.284364	0.372236	0.920673	0.675192	0.878474	0.790726	Eugenol_5
1445	21	Eugenol	5	0.926	0.491	0.32	0.284364	0.372236	0.920673	1.12532	1.31905	1.00579	Eugenol_5
1446	21	Eugenol	5	1.017	0.469	0.335	0.284364	0.372236	0.920673	1.17807	1.25995	1.10463	Eugenol_5
1447	21	Eugenol	5	1.644	0.345	0.424	0.284364	0.372236	0.920673	1.49105	0.92683	1.78565	Eugenol_5
1448	21	Eugenol	5	1.042	0.604	0.542	0.284364	0.372236	0.920673	1.90601	1.62262	1.13178	Eugenol_5
1449	21	Eugenol	5	0.781	0.501	0.384	0.284364	0.372236	0.920673	1.35038	1.34592	0.848293	Eugenol_5
1450	21	Eugenol	5	0.92	0.344	0.265	0.284364	0.372236	0.920673	0.931905	0.924144	0.999269	Eugenol_5
1451	21	Eugenol	5	0.833	0.571	0.363	0.284364	0.372236	0.920673	1.27653	1.53397	0.904773	Eugenol_5
1452	21	Eugenol	5	0.843	0.402	0.242	0.284364	0.372236	0.920673	0.851023	1.07996	0.915635	Eugenol_5
1453	21	Eugenol	5	0.81	0.356	0.229	0.284364	0.372236	0.920673	0.805307	0.956382	0.879791	Eugenol_5
1454	21	Eugenol	5	1.023	0.381	0.289	0.284364	0.372236	0.920673	1.0163	1.02354	1.11114	Eugenol_5
1455	21	Eugenol	5	1.009	0.439	0.353	0.284364	0.372236	0.920673	1.24137	1.17936	1.09594	Eugenol_5
1456	21	Eugenol	5	0.961	0.431	0.293	0.284364	0.372236	0.920673	1.03037	1.15787	1.0438	Eugenol_5
1457	21	Eugenol	5	0.843	0.473	0.289	0.284364	0.372236	0.920673	1.0163	1.2707	0.915635	Eugenol_5
1458	21	Eugenol	5	0.728	0.395	0.245	0.284364	0.372236	0.920673	0.861573	1.06115	0.790726	Eugenol_5
1459	21	Eugenol	5	1.011	0.386	0.358	0.284364	0.372236	0.920673	1.25895	1.03698	1.09811	Eugenol_5
1460	21	Eugenol	5	1.69	0.33	0.401	0.284364	0.372236	0.920673	1.41017	0.886533	1.83561	Eugenol_5
1461	24	Control	1	1.318	0.483	0.4	0.331209	0.399645	1.07528	1.2077	1.20857	1.22573	Control_1
1462	24	Control	1	1.359	0.301	0.356	0.331209	0.399645	1.07528	1.07485	0.753168	1.26385	Control_1
1463	24	Control	1	0.981	0.38	0.294	0.331209	0.399645	1.07528	0.887657	0.950843	0.912319	Control_1
1464	24	Control	1	1.335	0.356	0.341	0.331209	0.399645	1.07528	1.02956	0.89079	1.24153	Control_1
1465	24	Control	1	1.341	0.318	0.385	0.331209	0.399645	1.07528	1.16241	0.795705	1.24711	Control_1
1466	24	Control	1	0.984	0.381	0.304	0.331209	0.399645	1.07528	0.917849	0.953345	0.915109	Control_1
1467	24	Control	1	1.007	0.351	0.254	0.331209	0.399645	1.07528	0.766887	0.878278	0.936499	Control_1
1468	24	Control	1	1.008	0.348	0.277	0.331209	0.399645	1.07528	0.83633	0.870772	0.937429	Control_1
1469	24	Control	1	0.851	0.43	0.264	0.331209	0.399645	1.07528	0.79708	1.07595	0.79142	Control_1
1470	24	Control	1	1.009	0.401	0.3	0.331209	0.399645	1.07528	0.905772	1.00339	0.938359	Control_1
1471	24	Control	1	1.098	1.098	0.35	0.331209	0.399645	1.07528	1.05673	2.74744	1.02113	Control_1
1472	24	Control	1	0.976	0.976	0.293	0.331209	0.399645	1.07528	0.884638	2.44216	0.907669	Control_1
1473	24	Control	1	1.769	0.262	0.377	0.331209	0.399645	1.07528	1.13825	0.655581	1.64515	Control_1
1474	24	Control	1	1.361	0.371	0.403	0.331209	0.399645	1.07528	1.21675	0.928323	1.26571	Control_1
1475	24	Control	1	1.207	0.328	0.36	0.331209	0.399645	1.07528	1.08693	0.820727	1.1225	Control_1
1476	24	Control	1	1.045	0.47	0.354	0.331209	0.399645	1.07528	1.06881	1.17604	0.971838	Control_1
1477	24	Control	1	1.269	0.38	0.429	0.331209	0.399645	1.07528	1.29525	0.950843	1.18016	Control_1
1478	24	Control	1	1.091	0.354	0.327	0.331209	0.399645	1.07528	0.987292	0.885785	1.01462	Control_1
1479	24	Control	1	0.997	0.378	0.273	0.331209	0.399645	1.07528	0.824253	0.945838	0.927199	Control_1
1480	24	Control	1	1.203	0.38	0.448	0.331209	0.399645	1.07528	1.35262	0.950843	1.11878	Control_1
1481	24	Control	2	0.841	0.412	0.254	0.331209	0.399645	1.07528	0.766887	1.03091	0.782121	Control_2
1482	24	Control	2	0.834	0.368	0.254	0.331209	0.399645	1.07528	0.766887	0.920816	0.775611	Control_2
1483	24	Control	2	1.382	0.387	0.362	0.331209	0.399645	1.07528	1.09297	0.968358	1.28524	Control_2
1484	24	Control	2	1.068	0.406	0.326	0.331209	0.399645	1.07528	0.984273	1.0159	0.993228	Control_2
1485	24	Control	2	0.965	0.386	0.32	0.331209	0.399645	1.07528	0.966157	0.965856	0.897439	Control_2
1486	24	Control	2	1.275	0.317	0.369	0.331209	0.399645	1.07528	1.1141	0.793203	1.18574	Control_2
1487	24	Control	2	1.074	0.427	0.357	0.331209	0.399645	1.07528	1.07787	1.06845	0.998808	Control_2
1488	24	Control	2	0.699	0.625	0.28	0.331209	0.399645	1.07528	0.845387	1.56389	0.650062	Control_2
1489	24	Control	2	0.874	0.375	0.273	0.331209	0.399645	1.07528	0.824253	0.938332	0.81281	Control_2
1490	24	Control	2	0.885	0.281	0.215	0.331209	0.399645	1.07528	0.649137	0.703123	0.82304	Control_2
1491	24	Control	2	1.023	0.365	0.327	0.331209	0.399645	1.07528	0.987292	0.91331	0.951378	Control_2
1492	24	Control	2	1.088	0.417	0.336	0.331209	0.399645	1.07528	1.01446	1.04342	1.01183	Control_2
1493	24	Control	2	0.883	0.557	0.34	0.331209	0.399645	1.07528	1.02654	1.39374	0.82118	Control_2
1494	24	Control	2	1.675	0.233	0.328	0.331209	0.399645	1.07528	0.990311	0.583017	1.55773	Control_2
1495	24	Control	2	0.749	0.261	0.179	0.331209	0.399645	1.07528	0.540444	0.653079	0.696562	Control_2
1496	24	Control	2	1.186	0.291	0.292	0.331209	0.399645	1.07528	0.881618	0.728145	1.10297	Control_2
1497	24	Control	2	0.541	0.357	0.153	0.331209	0.399645	1.07528	0.461944	0.893292	0.503124	Control_2
1498	24	Control	2	0.949	0.387	0.357	0.331209	0.399645	1.07528	1.07787	0.968358	0.882559	Control_2
1499	24	Control	2	1.077	0.331	0.286	0.331209	0.399645	1.07528	0.863503	0.828234	1.0016	Control_2
1500	24	Control	2	0.995	0.454	0.354	0.331209	0.399645	1.07528	1.06881	1.13601	0.925339	Control_2
1501	24	Control	3	1.054	0.371	0.35	0.331209	0.399645	1.07528	1.05673	0.928323	0.980208	Control_3
1502	24	Control	3	1.231	0.408	0.366	0.331209	0.399645	1.07528	1.10504	1.0209	1.14482	Control_3
1503	24	Control	3	1.051	0.554	0.394	0.331209	0.399645	1.07528	1.18958	1.38623	0.977418	Control_3
1504	24	Control	3	0.712	0.409	0.246	0.331209	0.399645	1.07528	0.742733	1.02341	0.662152	Control_3
1505	24	Control	3	1.102	0.415	0.337	0.331209	0.399645	1.07528	1.01748	1.03842	1.02485	Control_3
1506	24	Control	3	1.192	0.435	0.361	0.331209	0.399645	1.07528	1.08995	1.08846	1.10855	Control_3
1507	24	Control	3	1.069	0.509	0.531	0.331209	0.399645	1.07528	1.60322	1.27363	0.994158	Control_3
1508	24	Control	3	1.01	0.247	0.211	0.331209	0.399645	1.07528	0.63706	0.618048	0.939289	Control_3
1509	24	Control	3	1.432	0.361	0.467	0.331209	0.399645	1.07528	1.40999	0.903301	1.33174	Control_3
1510	24	Control	3	1.267	0.272	0.295	0.331209	0.399645	1.07528	0.890676	0.680603	1.1783	Control_3
1511	24	Control	3	0.981	0.336	0.288	0.331209	0.399645	1.07528	0.869541	0.840745	0.912319	Control_3
1512	24	Control	3	1.068	0.442	0.355	0.331209	0.399645	1.07528	1.07183	1.10598	0.993228	Control_3
1513	24	Control	3	0.925	0.388	0.357	0.331209	0.399645	1.07528	1.07787	0.970861	0.86024	Control_3
1514	24	Control	3	1.154	0.406	0.397	0.331209	0.399645	1.07528	1.19864	1.0159	1.07321	Control_3
1515	24	Control	3	0.989	0.608	0.444	0.331209	0.399645	1.07528	1.34054	1.52135	0.919759	Control_3
1516	24	Control	3	0.999	0.346	0.281	0.331209	0.399645	1.07528	0.848407	0.865767	0.929059	Control_3
1517	24	Control	3	1.074	0.454	0.353	0.331209	0.399645	1.07528	1.06579	1.13601	0.998808	Control_3
1518	24	Control	3	0.938	0.398	0.26	0.331209	0.399645	1.07528	0.785003	0.995883	0.872329	Control_3
1519	24	Control	3	1.287	0.398	0.414	0.331209	0.399645	1.07528	1.24997	0.995883	1.1969	Control_3
1520	24	Control	3	1.185	0.394	0.439	0.331209	0.399645	1.07528	1.32545	0.985874	1.10204	Control_3
1521	24	Control	4	0.972	0.411	0.376	0.331209	0.399645	1.07528	1.13523	1.02841	0.903949	Control_4
1522	24	Control	4	0.876	0.404	0.31	0.331209	0.399645	1.07528	0.935965	1.0109	0.81467	Control_4
1523	24	Control	4	1.229	0.437	0.374	0.331209	0.399645	1.07528	1.1292	1.09347	1.14296	Control_4
1524	24	Control	4	1.253	0.346	0.341	0.331209	0.399645	1.07528	1.02956	0.865767	1.16528	Control_4
1525	24	Control	4	0.751	0.363	0.251	0.331209	0.399645	1.07528	0.757829	0.908305	0.698422	Control_4
1526	24	Control	4	0.909	0.293	0.241	0.331209	0.399645	1.07528	0.727637	0.73315	0.84536	Control_4
1527	24	Control	4	0.971	0.417	0.327	0.331209	0.399645	1.07528	0.987292	1.04342	0.903019	Control_4
1528	24	Control	4	0.987	0.405	0.317	0.331209	0.399645	1.07528	0.957099	1.0134	0.917899	Control_4
1529	24	Control	4	1.107	0.361	0.306	0.331209	0.399645	1.07528	0.923888	0.903301	1.0295	Control_4
1530	24	Control	4	1.284	0.325	0.285	0.331209	0.399645	1.07528	0.860484	0.813221	1.19411	Control_4
1531	24	Control	4	1.156	0.385	0.291	0.331209	0.399645	1.07528	0.878599	0.963354	1.07507	Control_4
1532	24	Control	4	0.751	0.442	0.265	0.331209	0.399645	1.07528	0.800099	1.10598	0.698422	Control_4
1533	24	Control	4	0.96	0.338	0.201	0.331209	0.399645	1.07528	0.606867	0.84575	0.892789	Control_4
1534	24	Control	4	0.727	0.499	0.315	0.331209	0.399645	1.07528	0.951061	1.24861	0.676102	Control_4
1535	24	Control	4	1.097	0.321	0.31	0.331209	0.399645	1.07528	0.935965	0.803212	1.0202	Control_4
1536	24	Control	4	1.301	0.458	0.393	0.331209	0.399645	1.07528	1.18656	1.14602	1.20992	Control_4
1537	24	Control	4	1.604	0.375	0.437	0.331209	0.399645	1.07528	1.31941	0.938332	1.4917	Control_4
1538	24	Control	4	1.324	0.5	0.467	0.331209	0.399645	1.07528	1.40999	1.25111	1.23131	Control_4
1539	24	Control	4	0.971	0.34	0.313	0.331209	0.399645	1.07528	0.945022	0.850754	0.903019	Control_4
1540	24	Control	4	1.403	0.414	0.421	0.331209	0.399645	1.07528	1.2711	1.03592	1.30477	Control_4
1541	24	Control	4	0.999	0.378	0.281	0.331209	0.399645	1.07528	0.848407	0.945838	0.929059	Control_4
1542	24	Control	4	0.787	0.336	0.215	0.331209	0.399645	1.07528	0.649137	0.840745	0.731901	Control_4
1543	24	Control	4	1.13	0.463	0.394	0.331209	0.399645	1.07528	1.18958	1.15853	1.05089	Control_4
1544	24	Control	4	1.136	0.433	0.349	0.331209	0.399645	1.07528	1.05372	1.08346	1.05647	Control_4
1545	24	Control	4	1.234	0.377	0.328	0.331209	0.399645	1.07528	0.990311	0.943336	1.14761	Control_4
1546	24	Control	4	0.726	0.474	0.299	0.331209	0.399645	1.07528	0.902753	1.18605	0.675172	Control_4
1547	24	Control	4	0.767	0.341	0.207	0.331209	0.399645	1.07528	0.624983	0.853256	0.713301	Control_4
1548	24	Control	4	1.168	0.409	0.404	0.331209	0.399645	1.07528	1.21977	1.02341	1.08623	Control_4
1549	24	Control	4	0.813	0.291	0.188	0.331209	0.399645	1.07528	0.567617	0.728145	0.756081	Control_4
1550	24	Control	4	0.882	0.424	0.294	0.331209	0.399645	1.07528	0.887657	1.06094	0.82025	Control_4
1551	24	Control	4	1.237	0.395	0.373	0.331209	0.399645	1.07528	1.12618	0.988376	1.1504	Control_4
1552	24	Control	4	1.009	0.416	0.37	0.331209	0.399645	1.07528	1.11712	1.04092	0.938359	Control_4
1553	24	Control	4	1.108	0.328	0.344	0.331209	0.399645	1.07528	1.03862	0.820727	1.03043	Control_4
1554	24	Control	4	0.894	0.425	0.348	0.331209	0.399645	1.07528	1.0507	1.06344	0.83141	Control_4
1555	24	Control	4	1.042	0.561	0.472	0.331209	0.399645	1.07528	1.42508	1.40374	0.969048	Control_4
1556	24	Control	4	1.135	0.329	0.362	0.331209	0.399645	1.07528	1.09297	0.82323	1.05554	Control_4
1557	24	Control	4	1.348	0.426	0.379	0.331209	0.399645	1.07528	1.14429	1.06594	1.25362	Control_4
1558	24	Control	4	1.095	0.276	0.333	0.331209	0.399645	1.07528	1.00541	0.690612	1.01834	Control_4
1559	24	Control	4	0.897	0.317	0.25	0.331209	0.399645	1.07528	0.75481	0.793203	0.8342	Control_4
1560	24	Control	4	1.246	0.374	0.338	0.331209	0.399645	1.07528	1.0205	0.935829	1.15877	Control_4
1561	24	Control	5	1.315	0.462	0.533	0.331209	0.399645	1.07528	1.60926	1.15602	1.22294	Control_5
1562	24	Control	5	1.168	0.432	0.394	0.331209	0.399645	1.07528	1.18958	1.08096	1.08623	Control_5
1563	24	Control	5	1.217	0.311	0.376	0.331209	0.399645	1.07528	1.13523	0.77819	1.1318	Control_5
1564	24	Control	5	0.906	0.514	0.33	0.331209	0.399645	1.07528	0.996349	1.28614	0.84257	Control_5
1565	24	Control	5	1.032	0.327	0.271	0.331209	0.399645	1.07528	0.818214	0.818225	0.959748	Control_5
1566	24	Control	5	0.847	0.266	0.212	0.331209	0.399645	1.07528	0.640079	0.66559	0.7877	Control_5
1567	24	Control	5	1.024	0.407	0.357	0.331209	0.399645	1.07528	1.07787	1.0184	0.952308	Control_5
1568	24	Control	5	1.254	0.421	0.404	0.331209	0.399645	1.07528	1.21977	1.05343	1.16621	Control_5
1569	24	Control	5	1.022	0.32	0.25	0.331209	0.399645	1.07528	0.75481	0.80071	0.950449	Control_5
1570	24	Control	5	1.218	0.36	0.34	0.331209	0.399645	1.07528	1.02654	0.900798	1.13273	Control_5
1571	24	Eugenol	1	1.053	0.447	0.392	0.331209	0.399645	1.07528	1.18354	1.11849	0.979278	Eugenol_1
1572	24	Eugenol	1	1.206	0.479	0.391	0.331209	0.399645	1.07528	1.18052	1.19856	1.12157	Eugenol_1
1573	24	Eugenol	1	1.029	0.492	0.304	0.331209	0.399645	1.07528	0.917849	1.23109	0.956958	Eugenol_1
1574	24	Eugenol	1	1.09	0.402	0.352	0.331209	0.399645	1.07528	1.06277	1.00589	1.01369	Eugenol_1
1575	24	Eugenol	1	1.295	0.411	0.387	0.331209	0.399645	1.07528	1.16845	1.02841	1.20434	Eugenol_1
1576	24	Eugenol	1	0.701	0.392	0.222	0.331209	0.399645	1.07528	0.670271	0.980869	0.651922	Eugenol_1
1577	24	Eugenol	1	1.19	0.382	0.38	0.331209	0.399645	1.07528	1.14731	0.955847	1.10669	Eugenol_1
1578	24	Eugenol	1	0.831	0.323	0.224	0.331209	0.399645	1.07528	0.67631	0.808216	0.772821	Eugenol_1
1579	24	Eugenol	1	1.108	0.373	0.277	0.331209	0.399645	1.07528	0.83633	0.933327	1.03043	Eugenol_1
1580	24	Eugenol	1	1.075	0.334	0.25	0.331209	0.399645	1.07528	0.75481	0.835741	0.999738	Eugenol_1
1581	24	Eugenol	1	1.714	0.319	0.411	0.331209	0.399645	1.07528	1.24091	0.798208	1.594	Eugenol_1
1582	24	Eugenol	1	1.44	0.376	0.387	0.331209	0.399645	1.07528	1.16845	0.940834	1.33918	Eugenol_1
1583	24	Eugenol	1	0.844	0.318	0.268	0.331209	0.399645	1.07528	0.809157	0.795705	0.784911	Eugenol_1
1584	24	Eugenol	1	0.844	0.403	0.263	0.331209	0.399645	1.07528	0.79406	1.00839	0.784911	Eugenol_1
1585	24	Eugenol	1	1.028	0.219	0.218	0.331209	0.399645	1.07528	0.658194	0.547986	0.956028	Eugenol_1
1586	24	Eugenol	1	0.998	0.333	0.246	0.331209	0.399645	1.07528	0.742733	0.833239	0.928129	Eugenol_1
1587	24	Eugenol	1	1.505	0.264	0.316	0.331209	0.399645	1.07528	0.95408	0.660586	1.39963	Eugenol_1
1588	24	Eugenol	1	0.958	0.258	0.235	0.331209	0.399645	1.07528	0.709522	0.645572	0.890929	Eugenol_1
1589	24	Eugenol	1	0.745	0.393	0.232	0.331209	0.399645	1.07528	0.700464	0.983372	0.692842	Eugenol_1
1590	24	Eugenol	1	0.944	0.42	0.312	0.331209	0.399645	1.07528	0.942003	1.05093	0.877909	Eugenol_1
1591	24	Eugenol	2	0.923	0.44	0.332	0.331209	0.399645	1.07528	1.00239	1.10098	0.85838	Eugenol_2
1592	24	Eugenol	2	1.511	0.2	0.356	0.331209	0.399645	1.07528	1.07485	0.500444	1.40521	Eugenol_2
1593	24	Eugenol	2	1.713	0.25	0.383	0.331209	0.399645	1.07528	1.15637	0.625554	1.59307	Eugenol_2
1594	24	Eugenol	2	1.565	0.327	0.364	0.331209	0.399645	1.07528	1.099	0.818225	1.45543	Eugenol_2
1595	24	Eugenol	2	1.195	0.374	0.376	0.331209	0.399645	1.07528	1.13523	0.935829	1.11134	Eugenol_2
1596	24	Eugenol	2	1.042	0.359	0.426	0.331209	0.399645	1.07528	1.2862	0.898296	0.969048	Eugenol_2
1597	24	Eugenol	2	0.956	0.484	0.346	0.331209	0.399645	1.07528	1.04466	1.21107	0.889069	Eugenol_2
1598	24	Eugenol	2	1.735	0.261	0.389	0.331209	0.399645	1.07528	1.17448	0.653079	1.61353	Eugenol_2
1599	24	Eugenol	2	0.802	0.491	0.323	0.331209	0.399645	1.07528	0.975215	1.22859	0.745851	Eugenol_2
1600	24	Eugenol	2	1.074	0.362	0.273	0.331209	0.399645	1.07528	0.824253	0.905803	0.998808	Eugenol_2
1601	24	Eugenol	2	0.901	0.398	0.241	0.331209	0.399645	1.07528	0.727637	0.995883	0.83792	Eugenol_2
1602	24	Eugenol	2	0.833	0.397	0.278	0.331209	0.399645	1.07528	0.839349	0.99338	0.774681	Eugenol_2
1603	24	Eugenol	2	1.755	0.354	0.41	0.331209	0.399645	1.07528	1.23789	0.885785	1.63213	Eugenol_2
1604	24	Eugenol	2	0.884	0.367	0.291	0.331209	0.399645	1.07528	0.878599	0.918314	0.82211	Eugenol_2
1605	24	Eugenol	2	0.866	0.473	0.299	0.331209	0.399645	1.07528	0.902753	1.18355	0.80537	Eugenol_2
1606	24	Eugenol	2	1.225	0.436	0.374	0.331209	0.399645	1.07528	1.1292	1.09097	1.13924	Eugenol_2
1607	24	Eugenol	2	1.657	0.235	0.364	0.331209	0.399645	1.07528	1.099	0.588021	1.54099	Eugenol_2
1608	24	Eugenol	2	1.712	0.283	0.432	0.331209	0.399645	1.07528	1.30431	0.708128	1.59214	Eugenol_2
1609	24	Eugenol	2	1.758	0.203	0.377	0.331209	0.399645	1.07528	1.13825	0.50795	1.63492	Eugenol_2
1610	24	Eugenol	2	1.713	0.232	0.374	0.331209	0.399645	1.07528	1.1292	0.580515	1.59307	Eugenol_2
1611	24	Eugenol	3	1.194	0.413	0.374	0.331209	0.399645	1.07528	1.1292	1.03342	1.11041	Eugenol_3
1612	24	Eugenol	3	1.105	0.243	0.206	0.331209	0.399645	1.07528	0.621964	0.608039	1.02764	Eugenol_3
1613	24	Eugenol	3	0.905	0.264	0.237	0.331209	0.399645	1.07528	0.71556	0.660586	0.84164	Eugenol_3
1614	24	Eugenol	3	0.92	0.422	0.383	0.331209	0.399645	1.07528	1.15637	1.05594	0.85559	Eugenol_3
1615	24	Eugenol	3	1.174	0.304	0.379	0.331209	0.399645	1.07528	1.14429	0.760674	1.09181	Eugenol_3
1616	24	Eugenol	3	0.948	0.371	0.298	0.331209	0.399645	1.07528	0.899734	0.928323	0.881629	Eugenol_3
1617	24	Eugenol	3	0.988	0.473	0.343	0.331209	0.399645	1.07528	1.0356	1.18355	0.918829	Eugenol_3
1618	24	Eugenol	3	1.054	0.377	0.287	0.331209	0.399645	1.07528	0.866522	0.943336	0.980208	Eugenol_3
1619	24	Eugenol	3	1.345	0.346	0.351	0.331209	0.399645	1.07528	1.05975	0.865767	1.25083	Eugenol_3
1620	24	Eugenol	3	1.127	0.336	0.3	0.331209	0.399645	1.07528	0.905772	0.840745	1.0481	Eugenol_3
1621	24	Eugenol	3	0.99	0.393	0.306	0.331209	0.399645	1.07528	0.923888	0.983372	0.920689	Eugenol_3
1622	24	Eugenol	3	1.239	0.37	0.344	0.331209	0.399645	1.07528	1.03862	0.925821	1.15226	Eugenol_3
1623	24	Eugenol	3	1.064	0.421	0.366	0.331209	0.399645	1.07528	1.10504	1.05343	0.989508	Eugenol_3
1624	24	Eugenol	3	0.917	0.319	0.226	0.331209	0.399645	1.07528	0.682348	0.798208	0.8528	Eugenol_3
1625	24	Eugenol	3	0.81	0.368	0.275	0.331209	0.399645	1.07528	0.830291	0.920816	0.753291	Eugenol_3
1626	24	Eugenol	3	1.516	0.259	0.307	0.331209	0.399645	1.07528	0.926907	0.648074	1.40986	Eugenol_3
1627	24	Eugenol	3	1.259	0.342	0.338	0.331209	0.399645	1.07528	1.0205	0.855759	1.17086	Eugenol_3
1628	24	Eugenol	3	1.313	0.372	0.393	0.331209	0.399645	1.07528	1.18656	0.930825	1.22108	Eugenol_3
1629	24	Eugenol	3	1.108	0.353	0.398	0.331209	0.399645	1.07528	1.20166	0.883283	1.03043	Eugenol_3
1630	24	Eugenol	3	0.936	0.287	0.24	0.331209	0.399645	1.07528	0.724618	0.718137	0.870469	Eugenol_3
1631	24	Eugenol	4	1.092	0.406	0.354	0.331209	0.399645	1.07528	1.06881	1.0159	1.01555	Eugenol_4
1632	24	Eugenol	4	1.126	0.394	0.417	0.331209	0.399645	1.07528	1.25902	0.985874	1.04717	Eugenol_4
1633	24	Eugenol	4	1.199	0.357	0.315	0.331209	0.399645	1.07528	0.951061	0.893292	1.11506	Eugenol_4
1634	24	Eugenol	4	0.997	0.433	0.431	0.331209	0.399645	1.07528	1.30129	1.08346	0.927199	Eugenol_4
1635	24	Eugenol	4	0.762	0.228	0.201	0.331209	0.399645	1.07528	0.606867	0.570506	0.708651	Eugenol_4
1636	24	Eugenol	4	0.87	0.502	0.41	0.331209	0.399645	1.07528	1.23789	1.25611	0.80909	Eugenol_4
1637	24	Eugenol	4	1.199	0.346	0.339	0.331209	0.399645	1.07528	1.02352	0.865767	1.11506	Eugenol_4
1638	24	Eugenol	4	0.989	0.266	0.201	0.331209	0.399645	1.07528	0.606867	0.66559	0.919759	Eugenol_4
1639	24	Eugenol	4	0.944	0.297	0.225	0.331209	0.399645	1.07528	0.679329	0.743159	0.877909	Eugenol_4
1640	24	Eugenol	4	1.547	0.36	0.413	0.331209	0.399645	1.07528	1.24695	0.900798	1.43869	Eugenol_4
1641	24	Eugenol	4	1.256	0.356	0.408	0.331209	0.399645	1.07528	1.23185	0.89079	1.16807	Eugenol_4
1642	24	Eugenol	4	1.014	0.34	0.315	0.331209	0.399645	1.07528	0.951061	0.850754	0.943009	Eugenol_4
1643	24	Eugenol	4	0.776	0.28	0.193	0.331209	0.399645	1.07528	0.582713	0.700621	0.721671	Eugenol_4
1644	24	Eugenol	4	1.069	0.432	0.346	0.331209	0.399645	1.07528	1.04466	1.08096	0.994158	Eugenol_4
1645	24	Eugenol	4	0.829	0.432	0.21	0.331209	0.399645	1.07528	0.634041	1.08096	0.770961	Eugenol_4
1646	24	Eugenol	4	0.855	0.43	0.283	0.331209	0.399645	1.07528	0.854445	1.07595	0.79514	Eugenol_4
1647	24	Eugenol	4	1.132	0.439	0.39	0.331209	0.399645	1.07528	1.1775	1.09847	1.05275	Eugenol_4
1648	24	Eugenol	4	0.828	0.42	0.299	0.331209	0.399645	1.07528	0.902753	1.05093	0.770031	Eugenol_4
1649	24	Eugenol	4	0.99	0.356	0.292	0.331209	0.399645	1.07528	0.881618	0.89079	0.920689	Eugenol_4
1650	24	Eugenol	4	0.857	0.41	0.289	0.331209	0.399645	1.07528	0.872561	1.02591	0.797	Eugenol_4
1651	24	Eugenol	5	0.843	0.378	0.241	0.331209	0.399645	1.07528	0.727637	0.945838	0.783981	Eugenol_5
1652	24	Eugenol	5	1.468	0.315	0.373	0.331209	0.399645	1.07528	1.12618	0.788199	1.36522	Eugenol_5
1653	24	Eugenol	5	1.62	0.246	0.365	0.331209	0.399645	1.07528	1.10202	0.615546	1.50658	Eugenol_5
1654	24	Eugenol	5	0.995	0.36	0.308	0.331209	0.399645	1.07528	0.929926	0.900798	0.925339	Eugenol_5
1655	24	Eugenol	5	0.9	0.529	0.359	0.331209	0.399645	1.07528	1.08391	1.32367	0.83699	Eugenol_5
1656	24	Eugenol	5	1.17	0.409	0.312	0.331209	0.399645	1.07528	0.942003	1.02341	1.08809	Eugenol_5
1657	24	Eugenol	5	1.227	0.365	0.345	0.331209	0.399645	1.07528	1.04164	0.91331	1.1411	Eugenol_5
1658	24	Eugenol	5	1.035	0.442	0.38	0.331209	0.399645	1.07528	1.14731	1.10598	0.962538	Eugenol_5
1659	24	Eugenol	5	1.339	0.428	0.389	0.331209	0.399645	1.07528	1.17448	1.07095	1.24525	Eugenol_5
1660	24	Eugenol	5	1.292	0.351	0.314	0.331209	0.399645	1.07528	0.948042	0.878278	1.20155	Eugenol_5
1661	24	Eugenol	5	0.939	0.398	0.28	0.331209	0.399645	1.07528	0.845387	0.995883	0.873259	Eugenol_5
1662	24	Eugenol	5	1.016	0.274	0.238	0.331209	0.399645	1.07528	0.718579	0.685608	0.944869	Eugenol_5
1663	24	Eugenol	5	1.868	0.208	0.377	0.331209	0.399645	1.07528	1.13825	0.520461	1.73722	Eugenol_5
1664	24	Eugenol	5	0.902	0.41	0.331	0.331209	0.399645	1.07528	0.999369	1.02591	0.83885	Eugenol_5
1665	24	Eugenol	5	0.956	0.32	0.265	0.331209	0.399645	1.07528	0.800099	0.80071	0.889069	Eugenol_5
1666	24	Eugenol	5	1.62	0.223	0.308	0.331209	0.399645	1.07528	0.929926	0.557995	1.50658	Eugenol_5
1667	24	Eugenol	5	0.866	0.26	0.218	0.331209	0.399645	1.07528	0.658194	0.650577	0.80537	Eugenol_5
1668	24	Eugenol	5	1.3	0.36	0.329	0.331209	0.399645	1.07528	0.99333	0.900798	1.20899	Eugenol_5
1669	24	Eugenol	5	1.064	0.4	0.292	0.331209	0.399645	1.07528	0.881618	1.00089	0.989508	Eugenol_5
1670	24	Eugenol	5	0.924	0.321	0.25	0.331209	0.399645	1.07528	0.75481	0.803212	0.85931	Eugenol_5
1671	28	Control	1	0.706	0.455	0.24	0.26841	0.36768	0.88796	0.894154	1.23749	0.795081	Control_1
1672	28	Control	1	0.889	0.337	0.28	0.26841	0.36768	0.88796	1.04318	0.916558	1.00117	Control_1
1673	28	Control	1	0.721	0.371	0.207	0.26841	0.36768	0.88796	0.771208	1.00903	0.811974	Control_1
1674	28	Control	1	0.932	0.516	0.339	0.26841	0.36768	0.88796	1.26299	1.40339	1.0496	Control_1
1675	28	Control	1	0.767	0.319	0.184	0.26841	0.36768	0.88796	0.685518	0.867602	0.863778	Control_1
1676	28	Control	1	0.779	0.373	0.239	0.26841	0.36768	0.88796	0.890429	1.01447	0.877292	Control_1
1677	28	Control	1	0.885	0.42	0.309	0.26841	0.36768	0.88796	1.15122	1.1423	0.996667	Control_1
1678	28	Control	1	0.731	0.345	0.218	0.26841	0.36768	0.88796	0.81219	0.938316	0.823235	Control_1
1679	28	Control	1	0.598	0.313	0.168	0.26841	0.36768	0.88796	0.625908	0.851284	0.673454	Control_1
1680	28	Control	1	0.85	0.294	0.21	0.26841	0.36768	0.88796	0.782385	0.799608	0.95725	Control_1
1681	28	Control	1	0.756	0.369	0.244	0.26841	0.36768	0.88796	0.909057	1.00359	0.85139	Control_1
1682	28	Control	1	0.915	0.273	0.22	0.26841	0.36768	0.88796	0.819642	0.742493	1.03045	Control_1
1683	28	Control	1	0.628	0.27	0.162	0.26841	0.36768	0.88796	0.603554	0.734334	0.707239	Control_1
1684	28	Control	1	0.553	0.333	0.138	0.26841	0.36768	0.88796	0.514139	0.905679	0.622776	Control_1
1685	28	Control	1	0.6	0.293	0.133	0.26841	0.36768	0.88796	0.495511	0.796889	0.675706	Control_1
1686	28	Control	1	0.704	0.321	0.248	0.26841	0.36768	0.88796	0.92396	0.873042	0.792829	Control_1
1687	28	Control	1	1.298	0.321	0.326	0.26841	0.36768	0.88796	1.21456	0.873042	1.46178	Control_1
1688	28	Control	1	0.711	0.251	0.153	0.26841	0.36768	0.88796	0.570023	0.682659	0.800712	Control_1
1689	28	Control	1	0.713	0.269	0.181	0.26841	0.36768	0.88796	0.674341	0.731614	0.802964	Control_1
1690	28	Control	1	1.032	0.225	0.22	0.26841	0.36768	0.88796	0.819642	0.611945	1.16221	Control_1
1691	28	Control	2	0.985	0.411	0.368	0.26841	0.36768	0.88796	1.37104	1.11782	1.10928	Control_2
1692	28	Control	2	0.701	0.414	0.22	0.26841	0.36768	0.88796	0.819642	1.12598	0.78945	Control_2
1693	28	Control	2	0.985	0.335	0.296	0.26841	0.36768	0.88796	1.10279	0.911118	1.10928	Control_2
1694	28	Control	2	0.782	0.531	0.306	0.26841	0.36768	0.88796	1.14005	1.44419	0.88067	Control_2
1695	28	Control	2	0.982	0.404	0.359	0.26841	0.36768	0.88796	1.33751	1.09878	1.10591	Control_2
1696	28	Control	2	1.281	0.451	0.436	0.26841	0.36768	0.88796	1.62438	1.22661	1.44263	Control_2
1697	28	Control	2	1.255	0.185	0.28	0.26841	0.36768	0.88796	1.04318	0.503155	1.41335	Control_2
1698	28	Control	2	0.914	0.332	0.263	0.26841	0.36768	0.88796	0.979844	0.902959	1.02933	Control_2
1699	28	Control	2	0.998	0.39	0.347	0.26841	0.36768	0.88796	1.2928	1.0607	1.12392	Control_2
1700	28	Control	2	0.848	0.254	0.212	0.26841	0.36768	0.88796	0.789836	0.690818	0.954998	Control_2
1701	28	Control	2	0.942	0.3	0.243	0.26841	0.36768	0.88796	0.905331	0.815927	1.06086	Control_2
1702	28	Control	2	0.861	0.349	0.266	0.26841	0.36768	0.88796	0.991021	0.949195	0.969638	Control_2
1703	28	Control	2	0.763	0.356	0.222	0.26841	0.36768	0.88796	0.827093	0.968233	0.859273	Control_2
1704	28	Control	2	0.972	0.309	0.24	0.26841	0.36768	0.88796	0.894154	0.840405	1.09464	Control_2
1705	28	Control	2	1.047	0.185	0.207	0.26841	0.36768	0.88796	0.771208	0.503155	1.17911	Control_2
1706	28	Control	2	0.931	0.375	0.3	0.26841	0.36768	0.88796	1.11769	1.01991	1.04847	Control_2
1707	28	Control	2	0.876	0.397	0.305	0.26841	0.36768	0.88796	1.13632	1.07974	0.986531	Control_2
1708	28	Control	2	0.997	0.394	0.291	0.26841	0.36768	0.88796	1.08416	1.07158	1.1228	Control_2
1709	28	Control	2	0.91	0.333	0.255	0.26841	0.36768	0.88796	0.950039	0.905679	1.02482	Control_2
1710	28	Control	2	0.993	0.277	0.241	0.26841	0.36768	0.88796	0.89788	0.753372	1.11829	Control_2
1711	28	Control	3	0.705	0.413	0.233	0.26841	0.36768	0.88796	0.868075	1.12326	0.793955	Control_3
1712	28	Control	3	0.92	0.356	0.249	0.26841	0.36768	0.88796	0.927685	0.968233	1.03608	Control_3
1713	28	Control	3	1.029	0.249	0.224	0.26841	0.36768	0.88796	0.834544	0.677219	1.15884	Control_3
1714	28	Control	3	0.623	0.244	0.134	0.26841	0.36768	0.88796	0.499236	0.663621	0.701608	Control_3
1715	28	Control	3	1.008	0.27	0.264	0.26841	0.36768	0.88796	0.98357	0.734334	1.13519	Control_3
1716	28	Control	3	0.845	0.375	0.217	0.26841	0.36768	0.88796	0.808465	1.01991	0.951619	Control_3
1717	28	Control	3	0.893	0.316	0.208	0.26841	0.36768	0.88796	0.774934	0.859443	1.00568	Control_3
1718	28	Control	3	0.689	0.391	0.224	0.26841	0.36768	0.88796	0.834544	1.06342	0.775936	Control_3
1719	28	Control	3	0.739	0.283	0.191	0.26841	0.36768	0.88796	0.711598	0.769691	0.832245	Control_3
1720	28	Control	3	0.949	0.398	0.325	0.26841	0.36768	0.88796	1.21083	1.08246	1.06874	Control_3
1721	28	Control	3	1.006	0.403	0.321	0.26841	0.36768	0.88796	1.19593	1.09606	1.13293	Control_3
1722	28	Control	3	0.92	0.446	0.287	0.26841	0.36768	0.88796	1.06926	1.21301	1.03608	Control_3
1723	28	Control	3	1.04	0.335	0.286	0.26841	0.36768	0.88796	1.06553	0.911118	1.17122	Control_3
1724	28	Control	3	0.677	0.369	0.209	0.26841	0.36768	0.88796	0.77866	1.00359	0.762422	Control_3
1725	28	Control	3	0.838	0.291	0.189	0.26841	0.36768	0.88796	0.704147	0.791449	0.943736	Control_3
1726	28	Control	3	0.81	0.342	0.225	0.26841	0.36768	0.88796	0.83827	0.930157	0.912203	Control_3
1727	28	Control	3	0.822	0.438	0.267	0.26841	0.36768	0.88796	0.994747	1.19125	0.925717	Control_3
1728	28	Control	3	0.97	0.464	0.334	0.26841	0.36768	0.88796	1.24436	1.26197	1.09239	Control_3
1729	28	Control	3	0.732	0.401	0.207	0.26841	0.36768	0.88796	0.771208	1.09062	0.824361	Control_3
1730	28	Control	3	0.776	0.341	0.199	0.26841	0.36768	0.88796	0.741403	0.927437	0.873913	Control_3
1731	28	Control	4	0.92	0.473	0.322	0.26841	0.36768	0.88796	1.19966	1.28644	1.03608	Control_4
1732	28	Control	4	0.867	0.421	0.307	0.26841	0.36768	0.88796	1.14377	1.14502	0.976395	Control_4
1733	28	Control	4	0.843	0.384	0.274	0.26841	0.36768	0.88796	1.02083	1.04439	0.949367	Control_4
1734	28	Control	4	0.852	0.39	0.29	0.26841	0.36768	0.88796	1.08044	1.0607	0.959503	Control_4
1735	28	Control	4	0.94	0.392	0.284	0.26841	0.36768	0.88796	1.05808	1.06614	1.05861	Control_4
1736	28	Control	4	0.942	0.361	0.266	0.26841	0.36768	0.88796	0.991021	0.981832	1.06086	Control_4
1737	28	Control	4	1.115	0.395	0.377	0.26841	0.36768	0.88796	1.40457	1.0743	1.25569	Control_4
1738	28	Control	4	0.855	0.431	0.323	0.26841	0.36768	0.88796	1.20338	1.17221	0.962881	Control_4
1739	28	Control	4	1.067	0.428	0.375	0.26841	0.36768	0.88796	1.39712	1.16406	1.20163	Control_4
1740	28	Control	4	1.144	0.409	0.355	0.26841	0.36768	0.88796	1.3226	1.11238	1.28835	Control_4
1741	28	Control	4	0.792	0.241	0.237	0.26841	0.36768	0.88796	0.882978	0.655461	0.891932	Control_4
1742	28	Control	4	1.163	0.561	0.405	0.26841	0.36768	0.88796	1.50889	1.52578	1.30974	Control_4
1743	28	Control	4	1.107	0.246	0.285	0.26841	0.36768	0.88796	1.06181	0.66906	1.24668	Control_4
1744	28	Control	4	0.826	0.522	0.321	0.26841	0.36768	0.88796	1.19593	1.41971	0.930222	Control_4
1745	28	Control	4	0.749	0.482	0.275	0.26841	0.36768	0.88796	1.02455	1.31092	0.843506	Control_4
1746	28	Control	4	0.751	0.551	0.363	0.26841	0.36768	0.88796	1.35241	1.49859	0.845759	Control_4
1747	28	Control	4	1.213	0.459	0.39	0.26841	0.36768	0.88796	1.453	1.24837	1.36605	Control_4
1748	28	Control	4	1.064	0.455	0.345	0.26841	0.36768	0.88796	1.28535	1.23749	1.19825	Control_4
1749	28	Control	4	0.949	0.365	0.317	0.26841	0.36768	0.88796	1.18103	0.992711	1.06874	Control_4
1750	28	Control	4	0.835	0.3	0.217	0.26841	0.36768	0.88796	0.808465	0.815927	0.940358	Control_4
1751	28	Control	5	0.955	0.349	0.34	0.26841	0.36768	0.88796	1.26672	0.949195	1.0755	Control_5
1752	28	Control	5	0.723	0.382	0.243	0.26841	0.36768	0.88796	0.905331	1.03895	0.814226	Control_5
1753	28	Control	5	0.942	0.359	0.285	0.26841	0.36768	0.88796	1.06181	0.976393	1.06086	Control_5
1754	28	Control	5	0.921	0.457	0.346	0.26841	0.36768	0.88796	1.28907	1.24293	1.03721	Control_5
1755	28	Control	5	0.902	0.529	0.354	0.26841	0.36768	0.88796	1.31888	1.43875	1.01581	Control_5
1756	28	Control	5	1.087	0.37	0.312	0.26841	0.36768	0.88796	1.1624	1.00631	1.22415	Control_5
1757	28	Control	5	0.856	0.364	0.275	0.26841	0.36768	0.88796	1.02455	0.989991	0.964007	Control_5
1758	28	Control	5	1.094	0.295	0.266	0.26841	0.36768	0.88796	0.991021	0.802328	1.23204	Control_5
1759	28	Control	5	0.766	0.48	0.302	0.26841	0.36768	0.88796	1.12514	1.30548	0.862651	Control_5
1760	28	Control	5	1.018	0.39	0.295	0.26841	0.36768	0.88796	1.09906	1.0607	1.14645	Control_5
1761	28	Control	5	0.791	0.332	0.209	0.26841	0.36768	0.88796	0.77866	0.902959	0.890806	Control_5
1762	28	Control	5	0.716	0.356	0.207	0.26841	0.36768	0.88796	0.771208	0.968233	0.806343	Control_5
1763	28	Control	5	0.975	0.29	0.25	0.26841	0.36768	0.88796	0.931411	0.788729	1.09802	Control_5
1764	28	Control	5	0.816	0.456	0.293	0.26841	0.36768	0.88796	1.09161	1.24021	0.91896	Control_5
1765	28	Control	5	0.865	0.409	0.324	0.26841	0.36768	0.88796	1.20711	1.11238	0.974143	Control_5
1766	28	Control	5	0.954	0.432	0.277	0.26841	0.36768	0.88796	1.032	1.17493	1.07437	Control_5
1767	28	Control	5	1.228	0.381	0.335	0.26841	0.36768	0.88796	1.24809	1.03623	1.38295	Control_5
1768	28	Control	5	0.803	0.402	0.294	0.26841	0.36768	0.88796	1.09534	1.09334	0.90432	Control_5
1769	28	Control	5	0.681	0.361	0.192	0.26841	0.36768	0.88796	0.715324	0.981832	0.766926	Control_5
1770	28	Control	5	0.927	0.333	0.245	0.26841	0.36768	0.88796	0.912783	0.905679	1.04397	Control_5
1771	28	Eugenol	1	0.926	0.266	0.228	0.26841	0.36768	0.88796	0.849447	0.723455	1.04284	Eugenol_1
1772	28	Eugenol	1	1.012	0.257	0.296	0.26841	0.36768	0.88796	1.10279	0.698977	1.13969	Eugenol_1
1773	28	Eugenol	1	0.952	0.36	0.264	0.26841	0.36768	0.88796	0.98357	0.979112	1.07212	Eugenol_1
1774	28	Eugenol	1	0.908	0.335	0.209	0.26841	0.36768	0.88796	0.77866	0.911118	1.02257	Eugenol_1
1775	28	Eugenol	1	0.622	0.285	0.162	0.26841	0.36768	0.88796	0.603554	0.775131	0.700482	Eugenol_1
1776	28	Eugenol	1	0.797	0.169	0.149	0.26841	0.36768	0.88796	0.555121	0.459639	0.897563	Eugenol_1
1777	28	Eugenol	1	1.11	0.364	0.315	0.26841	0.36768	0.88796	1.17358	0.989991	1.25006	Eugenol_1
1778	28	Eugenol	1	0.833	0.296	0.2	0.26841	0.36768	0.88796	0.745129	0.805048	0.938105	Eugenol_1
1779	28	Eugenol	1	0.751	0.272	0.176	0.26841	0.36768	0.88796	0.655713	0.739774	0.845759	Eugenol_1
1780	28	Eugenol	1	0.814	0.323	0.245	0.26841	0.36768	0.88796	0.912783	0.878481	0.916708	Eugenol_1
1781	28	Eugenol	1	1.061	0.357	0.316	0.26841	0.36768	0.88796	1.1773	0.970953	1.19487	Eugenol_1
1782	28	Eugenol	1	1.046	0.259	0.243	0.26841	0.36768	0.88796	0.905331	0.704417	1.17798	Eugenol_1
1783	28	Eugenol	1	0.793	0.382	0.212	0.26841	0.36768	0.88796	0.789836	1.03895	0.893058	Eugenol_1
1784	28	Eugenol	1	1.03	0.377	0.294	0.26841	0.36768	0.88796	1.09534	1.02535	1.15996	Eugenol_1
1785	28	Eugenol	1	1.216	0.276	0.319	0.26841	0.36768	0.88796	1.18848	0.750653	1.36943	Eugenol_1
1786	28	Eugenol	1	0.875	0.429	0.279	0.26841	0.36768	0.88796	1.03945	1.16678	0.985405	Eugenol_1
1787	28	Eugenol	1	0.923	0.303	0.212	0.26841	0.36768	0.88796	0.789836	0.824086	1.03946	Eugenol_1
1788	28	Eugenol	1	0.922	0.321	0.232	0.26841	0.36768	0.88796	0.864349	0.873042	1.03834	Eugenol_1
1789	28	Eugenol	1	0.842	0.46	0.328	0.26841	0.36768	0.88796	1.22201	1.25109	0.948241	Eugenol_1
1790	28	Eugenol	1	0.825	0.339	0.225	0.26841	0.36768	0.88796	0.83827	0.921997	0.929096	Eugenol_1
1791	28	Eugenol	2	1.076	0.343	0.292	0.26841	0.36768	0.88796	1.08789	0.932876	1.21177	Eugenol_2
1792	28	Eugenol	2	0.721	0.379	0.201	0.26841	0.36768	0.88796	0.748854	1.03079	0.811974	Eugenol_2
1793	28	Eugenol	2	0.855	0.328	0.219	0.26841	0.36768	0.88796	0.815916	0.89208	0.962881	Eugenol_2
1794	28	Eugenol	2	0.696	0.416	0.224	0.26841	0.36768	0.88796	0.834544	1.13142	0.783819	Eugenol_2
1795	28	Eugenol	2	0.636	0.44	0.194	0.26841	0.36768	0.88796	0.722775	1.19669	0.716248	Eugenol_2
1796	28	Eugenol	2	0.719	0.437	0.222	0.26841	0.36768	0.88796	0.827093	1.18853	0.809721	Eugenol_2
1797	28	Eugenol	2	0.826	0.322	0.22	0.26841	0.36768	0.88796	0.819642	0.875762	0.930222	Eugenol_2
1798	28	Eugenol	2	0.88	0.34	0.226	0.26841	0.36768	0.88796	0.841995	0.924717	0.991036	Eugenol_2
1799	28	Eugenol	2	0.974	0.32	0.224	0.26841	0.36768	0.88796	0.834544	0.870322	1.0969	Eugenol_2
1800	28	Eugenol	2	1.112	0.327	0.283	0.26841	0.36768	0.88796	1.05436	0.88936	1.25231	Eugenol_2
1801	28	Eugenol	2	0.846	0.385	0.232	0.26841	0.36768	0.88796	0.864349	1.04711	0.952746	Eugenol_2
1802	28	Eugenol	2	0.956	0.367	0.268	0.26841	0.36768	0.88796	0.998472	0.998151	1.07663	Eugenol_2
1803	28	Eugenol	2	1.09	0.293	0.294	0.26841	0.36768	0.88796	1.09534	0.796889	1.22753	Eugenol_2
1804	28	Eugenol	2	0.889	0.402	0.3	0.26841	0.36768	0.88796	1.11769	1.09334	1.00117	Eugenol_2
1805	28	Eugenol	2	0.842	0.279	0.232	0.26841	0.36768	0.88796	0.864349	0.758812	0.948241	Eugenol_2
1806	28	Eugenol	2	0.805	0.429	0.287	0.26841	0.36768	0.88796	1.06926	1.16678	0.906572	Eugenol_2
1807	28	Eugenol	2	1.072	0.415	0.359	0.26841	0.36768	0.88796	1.33751	1.1287	1.20726	Eugenol_2
1808	28	Eugenol	2	0.928	0.346	0.228	0.26841	0.36768	0.88796	0.849447	0.941036	1.04509	Eugenol_2
1809	28	Eugenol	2	0.944	0.409	0.318	0.26841	0.36768	0.88796	1.18475	1.11238	1.06311	Eugenol_2
1810	28	Eugenol	2	1.316	0.374	0.353	0.26841	0.36768	0.88796	1.31515	1.01719	1.48205	Eugenol_2
1811	28	Eugenol	3	0.973	0.383	0.313	0.26841	0.36768	0.88796	1.16613	1.04167	1.09577	Eugenol_3
1812	28	Eugenol	3	1.009	0.458	0.349	0.26841	0.36768	0.88796	1.30025	1.24565	1.13631	Eugenol_3
1813	28	Eugenol	3	1.621	0.308	0.381	0.26841	0.36768	0.88796	1.41947	0.837685	1.82553	Eugenol_3
1814	28	Eugenol	3	0.698	0.366	0.202	0.26841	0.36768	0.88796	0.75258	0.995431	0.786071	Eugenol_3
1815	28	Eugenol	3	0.942	0.434	0.322	0.26841	0.36768	0.88796	1.19966	1.18037	1.06086	Eugenol_3
1816	28	Eugenol	3	0.728	0.501	0.268	0.26841	0.36768	0.88796	0.998472	1.3626	0.819857	Eugenol_3
1817	28	Eugenol	3	0.815	0.383	0.269	0.26841	0.36768	0.88796	1.0022	1.04167	0.917834	Eugenol_3
1818	28	Eugenol	3	0.926	0.463	0.318	0.26841	0.36768	0.88796	1.18475	1.25925	1.04284	Eugenol_3
1819	28	Eugenol	3	0.824	0.424	0.292	0.26841	0.36768	0.88796	1.08789	1.15318	0.92797	Eugenol_3
1820	28	Eugenol	3	0.786	0.416	0.253	0.26841	0.36768	0.88796	0.942588	1.13142	0.885175	Eugenol_3
1821	28	Eugenol	3	1.302	0.283	0.329	0.26841	0.36768	0.88796	1.22574	0.769691	1.46628	Eugenol_3
1822	28	Eugenol	3	1.36	0.329	0.339	0.26841	0.36768	0.88796	1.26299	0.8948	1.5316	Eugenol_3
1823	28	Eugenol	3	1.023	0.488	0.347	0.26841	0.36768	0.88796	1.2928	1.32724	1.15208	Eugenol_3
1824	28	Eugenol	3	0.691	0.429	0.286	0.26841	0.36768	0.88796	1.06553	1.16678	0.778188	Eugenol_3
1825	28	Eugenol	3	0.71	0.408	0.203	0.26841	0.36768	0.88796	0.756306	1.10966	0.799586	Eugenol_3
1826	28	Eugenol	3	1.276	0.204	0.274	0.26841	0.36768	0.88796	1.02083	0.55483	1.437	Eugenol_3
1827	28	Eugenol	3	1.511	0.226	0.325	0.26841	0.36768	0.88796	1.21083	0.614665	1.70165	Eugenol_3
1828	28	Eugenol	3	0.792	0.371	0.226	0.26841	0.36768	0.88796	0.841995	1.00903	0.891932	Eugenol_3
1829	28	Eugenol	3	1.495	0.217	0.291	0.26841	0.36768	0.88796	1.08416	0.590187	1.68363	Eugenol_3
1830	28	Eugenol	3	0.921	0.379	0.277	0.26841	0.36768	0.88796	1.032	1.03079	1.03721	Eugenol_3
1831	28	Eugenol	3	1.053	0.389	0.325	0.26841	0.36768	0.88796	1.21083	1.05799	1.18586	Eugenol_3
1832	28	Eugenol	3	0.974	0.438	0.334	0.26841	0.36768	0.88796	1.24436	1.19125	1.0969	Eugenol_3
1833	28	Eugenol	3	0.771	0.455	0.301	0.26841	0.36768	0.88796	1.12142	1.23749	0.868282	Eugenol_3
1834	28	Eugenol	3	0.926	0.349	0.239	0.26841	0.36768	0.88796	0.890429	0.949195	1.04284	Eugenol_3
1835	28	Eugenol	3	0.861	0.399	0.315	0.26841	0.36768	0.88796	1.17358	1.08518	0.969638	Eugenol_3
1836	28	Eugenol	3	1.006	0.408	0.342	0.26841	0.36768	0.88796	1.27417	1.10966	1.13293	Eugenol_3
1837	28	Eugenol	3	0.721	0.414	0.231	0.26841	0.36768	0.88796	0.860624	1.12598	0.811974	Eugenol_3
1838	28	Eugenol	3	0.758	0.358	0.226	0.26841	0.36768	0.88796	0.841995	0.973673	0.853642	Eugenol_3
1839	28	Eugenol	3	0.846	0.393	0.26	0.26841	0.36768	0.88796	0.968667	1.06886	0.952746	Eugenol_3
1840	28	Eugenol	3	1.05	0.455	0.417	0.26841	0.36768	0.88796	1.55359	1.23749	1.18249	Eugenol_3
1841	28	Eugenol	4	0.952	0.379	0.3	0.26841	0.36768	0.88796	1.11769	1.03079	1.07212	Eugenol_4
1842	28	Eugenol	4	0.937	0.624	0.407	0.26841	0.36768	0.88796	1.51634	1.69713	1.05523	Eugenol_4
1843	28	Eugenol	4	1.146	0.417	0.388	0.26841	0.36768	0.88796	1.44555	1.13414	1.2906	Eugenol_4
1844	28	Eugenol	4	0.789	0.419	0.265	0.26841	0.36768	0.88796	0.987296	1.13958	0.888554	Eugenol_4
1845	28	Eugenol	4	1.823	0.33	0.507	0.26841	0.36768	0.88796	1.8889	0.89752	2.05302	Eugenol_4
1846	28	Eugenol	4	1.662	0.25	0.412	0.26841	0.36768	0.88796	1.53497	0.679939	1.87171	Eugenol_4
1847	28	Eugenol	4	1.076	0.378	0.377	0.26841	0.36768	0.88796	1.40457	1.02807	1.21177	Eugenol_4
1848	28	Eugenol	4	0.817	0.459	0.287	0.26841	0.36768	0.88796	1.06926	1.24837	0.920086	Eugenol_4
1849	28	Eugenol	4	0.96	0.414	0.36	0.26841	0.36768	0.88796	1.34123	1.12598	1.08113	Eugenol_4
1850	28	Eugenol	4	0.898	0.496	0.326	0.26841	0.36768	0.88796	1.21456	1.349	1.01131	Eugenol_4
1851	28	Eugenol	4	0.686	0.455	0.25	0.26841	0.36768	0.88796	0.931411	1.23749	0.772557	Eugenol_4
1852	28	Eugenol	4	0.735	0.563	0.322	0.26841	0.36768	0.88796	1.19966	1.53122	0.82774	Eugenol_4
1853	28	Eugenol	4	1.09	0.554	0.496	0.26841	0.36768	0.88796	1.84792	1.50674	1.22753	Eugenol_4
1854	28	Eugenol	4	0.968	0.427	0.337	0.26841	0.36768	0.88796	1.25554	1.16134	1.09014	Eugenol_4
1855	28	Eugenol	4	0.834	0.513	0.3	0.26841	0.36768	0.88796	1.11769	1.39523	0.939231	Eugenol_4
1856	28	Eugenol	4	0.992	0.444	0.389	0.26841	0.36768	0.88796	1.44928	1.20757	1.11717	Eugenol_4
1857	28	Eugenol	4	0.949	0.42	0.336	0.26841	0.36768	0.88796	1.25182	1.1423	1.06874	Eugenol_4
1858	28	Eugenol	4	0.844	0.492	0.332	0.26841	0.36768	0.88796	1.23691	1.33812	0.950493	Eugenol_4
1859	28	Eugenol	4	0.811	0.334	0.221	0.26841	0.36768	0.88796	0.823367	0.908399	0.913329	Eugenol_4
1860	28	Eugenol	4	1.441	0.373	0.395	0.26841	0.36768	0.88796	1.47163	1.01447	1.62282	Eugenol_4
1861	28	Eugenol	4	0.99	0.422	0.351	0.26841	0.36768	0.88796	1.3077	1.14774	1.11492	Eugenol_4
1862	28	Eugenol	4	0.854	0.451	0.307	0.26841	0.36768	0.88796	1.14377	1.22661	0.961755	Eugenol_4
1863	28	Eugenol	4	1.596	0.309	0.425	0.26841	0.36768	0.88796	1.5834	0.840405	1.79738	Eugenol_4
1864	28	Eugenol	4	1.544	0.268	0.394	0.26841	0.36768	0.88796	1.4679	0.728895	1.73882	Eugenol_4
1865	28	Eugenol	4	0.857	0.502	0.306	0.26841	0.36768	0.88796	1.14005	1.36532	0.965134	Eugenol_4
1866	28	Eugenol	4	0.878	0.337	0.243	0.26841	0.36768	0.88796	0.905331	0.916558	0.988783	Eugenol_4
1867	28	Eugenol	4	1.016	0.326	0.349	0.26841	0.36768	0.88796	1.30025	0.886641	1.1442	Eugenol_4
1868	28	Eugenol	4	0.848	0.54	0.369	0.26841	0.36768	0.88796	1.37476	1.46867	0.954998	Eugenol_4
1869	28	Eugenol	4	0.766	0.373	0.264	0.26841	0.36768	0.88796	0.98357	1.01447	0.862651	Eugenol_4
1870	28	Eugenol	4	1.572	0.234	0.343	0.26841	0.36768	0.88796	1.2779	0.636423	1.77035	Eugenol_4
1871	28	Eugenol	4	1.605	0.203	0.31	0.26841	0.36768	0.88796	1.15495	0.552111	1.80751	Eugenol_4
1872	28	Eugenol	4	0.93	0.499	0.353	0.26841	0.36768	0.88796	1.31515	1.35716	1.04734	Eugenol_4
1873	28	Eugenol	4	1.144	0.511	0.418	0.26841	0.36768	0.88796	1.55732	1.3898	1.28835	Eugenol_4
1874	28	Eugenol	4	0.875	0.624	0.423	0.26841	0.36768	0.88796	1.57595	1.69713	0.985405	Eugenol_4
1875	28	Eugenol	4	1.609	0.198	0.314	0.26841	0.36768	0.88796	1.16985	0.538512	1.81202	Eugenol_4
1876	28	Eugenol	4	1.484	0.322	0.405	0.26841	0.36768	0.88796	1.50889	0.875762	1.67125	Eugenol_4
1877	28	Eugenol	4	1.901	0.304	0.414	0.26841	0.36768	0.88796	1.54242	0.826806	2.14086	Eugenol_4
1878	28	Eugenol	4	1.556	0.275	0.356	0.26841	0.36768	0.88796	1.32633	0.747933	1.75233	Eugenol_4
1879	28	Eugenol	4	1.686	0.239	0.377	0.26841	0.36768	0.88796	1.40457	0.650022	1.89873	Eugenol_4
1880	28	Eugenol	4	1.619	0.318	0.493	0.26841	0.36768	0.88796	1.83674	0.864883	1.82328	Eugenol_4
1881	28	Eugenol	4	1.726	0.332	0.41	0.26841	0.36768	0.88796	1.52751	0.902959	1.94378	Eugenol_4
1882	28	Eugenol	4	0.921	0.382	0.296	0.26841	0.36768	0.88796	1.10279	1.03895	1.03721	Eugenol_4
1883	28	Eugenol	4	0.793	0.45	0.302	0.26841	0.36768	0.88796	1.12514	1.22389	0.893058	Eugenol_4
1884	28	Eugenol	4	1.665	0.346	0.402	0.26841	0.36768	0.88796	1.49771	0.941036	1.87508	Eugenol_4
1885	28	Eugenol	4	0.932	0.481	0.352	0.26841	0.36768	0.88796	1.31143	1.3082	1.0496	Eugenol_4
1886	28	Eugenol	4	0.886	0.539	0.362	0.26841	0.36768	0.88796	1.34868	1.46595	0.997793	Eugenol_4
1887	28	Eugenol	4	1.757	0.274	0.519	0.26841	0.36768	0.88796	1.93361	0.745213	1.97869	Eugenol_4
1888	28	Eugenol	4	1.077	0.327	0.293	0.26841	0.36768	0.88796	1.09161	0.88936	1.21289	Eugenol_4
1889	28	Eugenol	4	1.675	0.319	0.428	0.26841	0.36768	0.88796	1.59458	0.867602	1.88635	Eugenol_4
1890	28	Eugenol	4	0.851	0.351	0.24	0.26841	0.36768	0.88796	0.894154	0.954634	0.958377	Eugenol_4
1891	31	Control	1	0.75	0.346	0.2	0.29237	0.39365	0.9489	0.684065	0.878953	0.790389	Control_1
1892	31	Control	1	0.904	0.41	0.305	0.29237	0.39365	0.9489	1.0432	1.04153	0.952682	Control_1
1893	31	Control	1	0.868	0.39	0.248	0.29237	0.39365	0.9489	0.84824	0.990728	0.914743	Control_1
1894	31	Control	1	0.727	0.309	0.173	0.29237	0.39365	0.9489	0.591716	0.784961	0.76615	Control_1
1895	31	Control	1	0.717	0.343	0.179	0.29237	0.39365	0.9489	0.612238	0.871332	0.755612	Control_1
1896	31	Control	1	0.81	0.306	0.193	0.29237	0.39365	0.9489	0.660122	0.77734	0.85362	Control_1
1897	31	Control	1	0.789	0.285	0.164	0.29237	0.39365	0.9489	0.560933	0.723993	0.831489	Control_1
1898	31	Control	1	0.845	0.361	0.229	0.29237	0.39365	0.9489	0.783254	0.917058	0.890505	Control_1
1899	31	Control	1	0.841	0.359	0.231	0.29237	0.39365	0.9489	0.790095	0.911978	0.886289	Control_1
1900	31	Control	1	0.837	0.541	0.348	0.29237	0.39365	0.9489	1.19027	1.37432	0.882074	Control_1
1901	31	Control	1	0.937	0.393	0.28	0.29237	0.39365	0.9489	0.957691	0.998349	0.987459	Control_1
1902	31	Control	1	1.124	0.393	0.329	0.29237	0.39365	0.9489	1.12529	0.998349	1.18453	Control_1
1903	31	Control	1	0.772	0.323	0.186	0.29237	0.39365	0.9489	0.63618	0.820526	0.813574	Control_1
1904	31	Control	1	0.77	0.31	0.222	0.29237	0.39365	0.9489	0.759312	0.787502	0.811466	Control_1
1905	31	Control	1	0.923	0.42	0.289	0.29237	0.39365	0.9489	0.988474	1.06694	0.972705	Control_1
1906	31	Control	1	0.787	0.359	0.227	0.29237	0.39365	0.9489	0.776413	0.911978	0.829381	Control_1
1907	31	Control	1	0.858	0.428	0.283	0.29237	0.39365	0.9489	0.967952	1.08726	0.904205	Control_1
1908	31	Control	1	0.859	0.355	0.228	0.29237	0.39365	0.9489	0.779834	0.901816	0.905259	Control_1
1909	31	Control	1	1.167	0.358	0.308	0.29237	0.39365	0.9489	1.05346	0.909437	1.22985	Control_1
1910	31	Control	1	0.924	0.416	0.331	0.29237	0.39365	0.9489	1.13213	1.05678	0.973759	Control_1
1911	31	Control	2	0.83	0.432	0.279	0.29237	0.39365	0.9489	0.95427	1.09742	0.874697	Control_2
1912	31	Control	2	0.895	0.324	0.258	0.29237	0.39365	0.9489	0.882443	0.823066	0.943197	Control_2
1913	31	Control	2	0.853	0.391	0.236	0.29237	0.39365	0.9489	0.807196	0.993268	0.898936	Control_2
1914	31	Control	2	0.749	0.423	0.242	0.29237	0.39365	0.9489	0.827718	1.07456	0.789335	Control_2
1915	31	Control	2	1.018	0.37	0.301	0.29237	0.39365	0.9489	1.02952	0.939921	1.07282	Control_2
1916	31	Control	2	1.064	0.37	0.292	0.29237	0.39365	0.9489	0.998734	0.939921	1.1213	Control_2
1917	31	Control	2	0.882	0.545	0.358	0.29237	0.39365	0.9489	1.22448	1.38448	0.929497	Control_2
1918	31	Control	2	0.973	0.433	0.342	0.29237	0.39365	0.9489	1.16975	1.09996	1.0254	Control_2
1919	31	Control	2	1.146	0.441	0.395	0.29237	0.39365	0.9489	1.35103	1.12028	1.20771	Control_2
1920	31	Control	2	1.195	0.415	0.381	0.29237	0.39365	0.9489	1.30314	1.05424	1.25935	Control_2
1921	31	Control	2	0.874	0.469	0.336	0.29237	0.39365	0.9489	1.14923	1.19141	0.921066	Control_2
1922	31	Control	2	0.819	0.356	0.241	0.29237	0.39365	0.9489	0.824298	0.904357	0.863105	Control_2
1923	31	Control	2	0.939	0.472	0.319	0.29237	0.39365	0.9489	1.09108	1.19903	0.989567	Control_2
1924	31	Control	2	0.983	0.411	0.323	0.29237	0.39365	0.9489	1.10476	1.04407	1.03594	Control_2
1925	31	Control	2	0.828	0.34	0.266	0.29237	0.39365	0.9489	0.909806	0.863711	0.872589	Control_2
1926	31	Control	2	1.026	0.411	0.348	0.29237	0.39365	0.9489	1.19027	1.04407	1.08125	Control_2
1927	31	Control	2	1.084	0.424	0.361	0.29237	0.39365	0.9489	1.23474	1.0771	1.14238	Control_2
1928	31	Control	2	0.823	0.356	0.235	0.29237	0.39365	0.9489	0.803776	0.904357	0.86732	Control_2
1929	31	Control	2	1.187	0.412	0.359	0.29237	0.39365	0.9489	1.2279	1.04662	1.25092	Control_2
1930	31	Control	2	0.947	0.444	0.332	0.29237	0.39365	0.9489	1.13555	1.12791	0.997998	Control_2
1931	31	Control	3	1.079	0.463	0.387	0.29237	0.39365	0.9489	1.32367	1.17617	1.13711	Control_3
1932	31	Control	3	1.064	0.407	0.328	0.29237	0.39365	0.9489	1.12187	1.03391	1.1213	Control_3
1933	31	Control	3	1.111	0.565	0.497	0.29237	0.39365	0.9489	1.6999	1.43529	1.17083	Control_3
1934	31	Control	3	0.917	0.476	0.372	0.29237	0.39365	0.9489	1.27236	1.2092	0.966382	Control_3
1935	31	Control	3	0.986	0.49	0.341	0.29237	0.39365	0.9489	1.16633	1.24476	1.0391	Control_3
1936	31	Control	3	0.857	0.342	0.207	0.29237	0.39365	0.9489	0.708007	0.868792	0.903151	Control_3
1937	31	Control	3	0.884	0.406	0.3	0.29237	0.39365	0.9489	1.0261	1.03137	0.931605	Control_3
1938	31	Control	3	0.859	0.372	0.266	0.29237	0.39365	0.9489	0.909806	0.945002	0.905259	Control_3
1939	31	Control	3	0.986	0.361	0.324	0.29237	0.39365	0.9489	1.10818	0.917058	1.0391	Control_3
1940	31	Control	3	1.018	0.418	0.322	0.29237	0.39365	0.9489	1.10134	1.06186	1.07282	Control_3
1941	31	Control	3	0.995	0.379	0.3	0.29237	0.39365	0.9489	1.0261	0.962784	1.04858	Control_3
1942	31	Control	3	1.158	0.421	0.35	0.29237	0.39365	0.9489	1.19711	1.06948	1.22036	Control_3
1943	31	Control	3	1.087	0.403	0.315	0.29237	0.39365	0.9489	1.0774	1.02375	1.14554	Control_3
1944	31	Control	3	0.938	0.374	0.252	0.29237	0.39365	0.9489	0.861922	0.950083	0.988513	Control_3
1945	31	Control	3	1.086	0.345	0.321	0.29237	0.39365	0.9489	1.09792	0.876413	1.14448	Control_3
1946	31	Control	3	0.981	0.313	0.281	0.29237	0.39365	0.9489	0.961111	0.795123	1.03383	Control_3
1947	31	Control	3	0.967	0.388	0.294	0.29237	0.39365	0.9489	1.00558	0.985647	1.01907	Control_3
1948	31	Control	3	0.964	0.445	0.319	0.29237	0.39365	0.9489	1.09108	1.13045	1.01591	Control_3
1949	31	Control	3	0.991	0.397	0.302	0.29237	0.39365	0.9489	1.03294	1.00851	1.04437	Control_3
1950	31	Control	3	1.05	0.349	0.317	0.29237	0.39365	0.9489	1.08424	0.886574	1.10654	Control_3
1951	31	Control	4	1.091	0.377	0.351	0.29237	0.39365	0.9489	1.20053	0.957704	1.14975	Control_4
1952	31	Control	4	0.84	0.423	0.274	0.29237	0.39365	0.9489	0.937169	1.07456	0.885236	Control_4
1953	31	Control	4	0.848	0.344	0.256	0.29237	0.39365	0.9489	0.875603	0.873873	0.893666	Control_4
1954	31	Control	4	0.855	0.323	0.255	0.29237	0.39365	0.9489	0.872183	0.820526	0.901043	Control_4
1955	31	Control	4	0.944	0.334	0.255	0.29237	0.39365	0.9489	0.872183	0.848469	0.994836	Control_4
1956	31	Control	4	0.843	0.346	0.23	0.29237	0.39365	0.9489	0.786674	0.878953	0.888397	Control_4
1957	31	Control	4	1.104	0.297	0.25	0.29237	0.39365	0.9489	0.855081	0.754477	1.16345	Control_4
1958	31	Control	4	1.006	0.493	0.359	0.29237	0.39365	0.9489	1.2279	1.25238	1.06017	Control_4
1959	31	Control	4	1.003	0.367	0.29	0.29237	0.39365	0.9489	0.991894	0.9323	1.05701	Control_4
1960	31	Control	4	1.1	0.253	0.241	0.29237	0.39365	0.9489	0.824298	0.642703	1.15924	Control_4
1961	31	Control	4	0.987	0.412	0.292	0.29237	0.39365	0.9489	0.998734	1.04662	1.04015	Control_4
1962	31	Control	4	0.874	0.389	0.279	0.29237	0.39365	0.9489	0.95427	0.988187	0.921066	Control_4
1963	31	Control	4	0.828	0.351	0.257	0.29237	0.39365	0.9489	0.879023	0.891655	0.872589	Control_4
1964	31	Control	4	0.93	0.418	0.334	0.29237	0.39365	0.9489	1.14239	1.06186	0.980082	Control_4
1965	31	Control	4	1.118	0.426	0.387	0.29237	0.39365	0.9489	1.32367	1.08218	1.17821	Control_4
1966	31	Control	4	0.844	0.462	0.302	0.29237	0.39365	0.9489	1.03294	1.17363	0.889451	Control_4
1967	31	Control	4	0.817	0.37	0.258	0.29237	0.39365	0.9489	0.882443	0.939921	0.860997	Control_4
1968	31	Control	4	1.318	0.388	0.428	0.29237	0.39365	0.9489	1.4639	0.985647	1.38898	Control_4
1969	31	Control	4	1.111	0.417	0.37	0.29237	0.39365	0.9489	1.26552	1.05932	1.17083	Control_4
1970	31	Control	4	0.942	0.354	0.24	0.29237	0.39365	0.9489	0.820878	0.899276	0.992728	Control_4
1971	31	Control	5	0.927	0.383	0.26	0.29237	0.39365	0.9489	0.889284	0.972946	0.976921	Control_5
1972	31	Control	5	0.866	0.465	0.298	0.29237	0.39365	0.9489	1.01926	1.18125	0.912636	Control_5
1973	31	Control	5	0.885	0.328	0.228	0.29237	0.39365	0.9489	0.779834	0.833227	0.932659	Control_5
1974	31	Control	5	0.846	0.377	0.241	0.29237	0.39365	0.9489	0.824298	0.957704	0.891559	Control_5
1975	31	Control	5	0.93	0.481	0.356	0.29237	0.39365	0.9489	1.21764	1.2219	0.980082	Control_5
1976	31	Control	5	1.336	0.362	0.331	0.29237	0.39365	0.9489	1.13213	0.919599	1.40795	Control_5
1977	31	Control	5	0.99	0.357	0.259	0.29237	0.39365	0.9489	0.885864	0.906897	1.04331	Control_5
1978	31	Control	5	0.971	0.394	0.281	0.29237	0.39365	0.9489	0.961111	1.00089	1.02329	Control_5
1979	31	Control	5	1.025	0.441	0.335	0.29237	0.39365	0.9489	1.14581	1.12028	1.0802	Control_5
1980	31	Control	5	0.709	0.599	0.282	0.29237	0.39365	0.9489	0.964531	1.52166	0.747181	Control_5
1981	31	Control	5	0.986	0.303	0.238	0.29237	0.39365	0.9489	0.814037	0.769719	1.0391	Control_5
1982	31	Control	5	0.813	0.384	0.249	0.29237	0.39365	0.9489	0.851661	0.975486	0.856782	Control_5
1983	31	Control	5	1.043	0.465	0.365	0.29237	0.39365	0.9489	1.24842	1.18125	1.09917	Control_5
1984	31	Control	5	0.881	0.381	0.279	0.29237	0.39365	0.9489	0.95427	0.967865	0.928443	Control_5
1985	31	Control	5	1.106	0.436	0.341	0.29237	0.39365	0.9489	1.16633	1.10758	1.16556	Control_5
1986	31	Control	5	1.017	0.367	0.34	0.29237	0.39365	0.9489	1.16291	0.9323	1.07177	Control_5
1987	31	Control	5	0.763	0.45	0.255	0.29237	0.39365	0.9489	0.872183	1.14315	0.804089	Control_5
1988	31	Control	5	1.06	0.344	0.283	0.29237	0.39365	0.9489	0.967952	0.873873	1.11708	Control_5
1989	31	Control	5	0.824	0.377	0.251	0.29237	0.39365	0.9489	0.858501	0.957704	0.868374	Control_5
1990	31	Control	5	1.207	0.369	0.305	0.29237	0.39365	0.9489	1.0432	0.937381	1.272	Control_5
1991	31	Eugenol	1	0.961	0.461	0.367	0.29237	0.39365	0.9489	1.25526	1.17109	1.01275	Eugenol_1
1992	31	Eugenol	1	0.903	0.276	0.267	0.29237	0.39365	0.9489	0.913226	0.70113	0.951628	Eugenol_1
1993	31	Eugenol	1	0.835	0.355	0.256	0.29237	0.39365	0.9489	0.875603	0.901816	0.879966	Eugenol_1
1994	31	Eugenol	1	0.689	0.358	0.212	0.29237	0.39365	0.9489	0.725109	0.909437	0.726104	Eugenol_1
1995	31	Eugenol	1	0.97	0.415	0.322	0.29237	0.39365	0.9489	1.10134	1.05424	1.02224	Eugenol_1
1996	31	Eugenol	1	0.953	0.41	0.295	0.29237	0.39365	0.9489	1.009	1.04153	1.00432	Eugenol_1
1997	31	Eugenol	1	1	0.363	0.353	0.29237	0.39365	0.9489	1.20737	0.922139	1.05385	Eugenol_1
1998	31	Eugenol	1	0.875	0.376	0.281	0.29237	0.39365	0.9489	0.961111	0.955163	0.92212	Eugenol_1
1999	31	Eugenol	1	1.009	0.506	0.388	0.29237	0.39365	0.9489	1.32709	1.28541	1.06334	Eugenol_1
[truncated: 791 more rows]

## Sheet: Infection.intensity
	Bee	Colony	Selection.regime	Eugenol.ppm	Inoculation.date	Normalized.infection	Wing.cell.length
1	1	34	Con	0	6/21	4522	2.68569
2	10	34	Con	50	6/21	4797	2.84676
3	11	34	Ev	0	6/21	0	2.86151
4	12	49	Ev	50	6/21	0	2.59688
5	15	49	Ev	0	6/21	1498	2.89323
6	16	49	Ev	50	6/21	33122	2.71443
7	17	104	Con	0	6/21	282	2.90063
8	19	104	Ev	0	6/21	0	2.91095
9	2	34	Con	50	6/21	2	2.97623
10	20	104	Ev	50	6/21	111	2.91919
11	22	104	Con	50	6/21	383	2.7834
12	23	3	Ev	0	6/21	631	2.7785
13	24	3	Ev	50	6/21	2472	2.45586
14	27	3	Ev	0	6/21	83	3.02367
15	28	139	Ev	50	6/21	0	2.70268
16	31	139	Ev	0	6/21	107100	2.90375
17	33	139	Con	0	6/21	0	2.74302
18	34	139	Con	50	6/21	3	2.75988
19	35	139	Ev	0	6/21	0	2.1343
20	39	49	Con	50	6/26	0	2.82755
21	40	49	Ev	50	6/26	1534	3.08785
22	41	49	Con	0	6/26	2413	2.64312
23	42	49	Ev	0	6/26	18701	2.4412
24	43	49	Con	50	6/26	0	2.53388
25	44	49	Ev	50	6/26	0	2.60919
26	45	139	Con	0	6/26	73924	2.89278
27	47	139	Con	50	6/26	81491	2.60048
28	48	139	Ev	50	6/26	1530	3.01121
29	49	139	Con	0	6/26	48715	2.70559
30	5	34	Con	0	6/21	14	2.73117
31	50	139	Ev	0	6/26	291	2.38683
32	53	139	Con	0	6/26	0	3.04363
33	54	34	Ev	0	6/26	22	2.31324
34	55	34	Con	50	6/26	1562	2.96336
35	58	34	Ev	0	6/26	0	2.46273
36	59	34	Con	50	6/26	506	2.44232
37	6	34	Con	50	6/21	517	2.86961
38	7	34	Ev	0	6/21	157	3.05624
39	8	34	Ev	50	6/21	0	2.57426
40	100	49	Ev	50	6/29	36399	2.95221
41	101	49	Con	0	6/29	3	2.86799
42	102	34	Ev	0	6/29	798	2.84099
43	103	104	Con	50	6/29	8432	2.91966
44	104	104	Ev	50	6/29	0	3.2044
45	105	104	Con	0	6/29	10078	2.9754
46	106	104	Ev	0	6/29	0	2.92655
47	107	139	Con	50	6/29	0	2.51594
48	108	139	Ev	50	6/29	197196	2.6526
49	109	139	Con	0	6/29	0	2.64378
50	110	139	Ev	0	6/29	65578	3.15851
51	111	139	Con	50	6/29	0	2.87456
52	112	139	Ev	50	6/29	392202	2.96327
53	60	34	Ev	50	6/26	9639	2.92497
54	61	34	Con	0	6/26	178	2.53449
55	62	34	Ev	0	6/26	0	2.33417
56	63	34	Con	50	6/26	4	2.72002
57	65	104	Con	0	6/26	34	2.94809
58	66	104	Ev	0	6/26	3032	2.9377
59	67	104	Con	50	6/26	10433	2.85821
60	68	104	Ev	50	6/26	51	2.80824
61	69	104	Con	0	6/26	0	2.88714
62	70	104	Ev	0	6/26	7	2.63501
63	71	104	Con	50	6/26	13192	2.61129
64	72	104	Ev	50	6/26	38	2.61031
65	73	104	Con	0	6/26	6075	2.76609
66	74	104	Ev	0	6/26	1231	3.29515
67	75	3	Con	50	6/29	0	2.95656
68	79	3	Con	50	6/29	0	3.26409
69	83	3	Con	50	6/29	0	3.16098
70	88	34	Ev	50	6/29	0	2.90209
71	89	34	Con	0	6/29	23973	2.73873
72	90	34	Ev	0	6/29	9398	2.63823
73	92	34	Ev	50	6/29	33	2.7158
74	93	49	Con	0	6/29	10453	2.95212
75	94	49	Ev	0	6/29	0	2.45398
76	95	49	Con	50	6/29	3658	2.85937
77	96	49	Ev	50	6/29	60	3.17253
78	97	49	Con	0	6/29	2	2.9112
79	98	49	Ev	0	6/29	0	3.01128
80	113	139	Con	0	6/29	27044	3.21508
81	114	139	Ev	0	6/29	0	2.99404
82	115	139	Con	50	6/29	5136	2.77065
83	116	139	Ev	50	6/29	13973	2.95734
84	117	139	Con	0	6/29	9805	2.78983
85	118	139	Ev	0	6/29	73	3.13304
86	119	139	Con	50	6/29	336392	2.77041
87	120	3	Ev	50	7/3	0	3.08766
89	124	3	Ev	50	7/3	163	2.49047
90	126	34	Ev	0	7/3	112	2.20913
91	127	3	Con	50	7/3	68	2.52451
92	131	34	Con	50	7/3	0	2.52158
93	133	34	Con	0	7/3	0	2.61737
94	134	34	Ev	0	7/3	1259	2.63399
95	136	34	Ev	50	7/3	0	2.9702
96	139	49	Con	50	7/3	0	2.86583
97	144	34	Ev	50	7/3	30108	2.2085
98	145	49	Con	0	7/3	12	2.86066
99	146	49	Ev	0	7/3	4	2.74298
100	148	49	Ev	50	7/3	8	2.83775
101	149	49	Con	0	7/3	32732	2.77146
102	150	49	Ev	0	7/3	43	2.91588
103	151	49	Con	50	7/3	0	2.83651
104	152	49	Ev	50	7/3	13248	2.74649
105	155	104	Con	50	7/3	0	2.517
106	156	104	Ev	50	7/3	0	2.73598
107	158	104	Ev	0	7/3	0	2.51783
108	159	104	Con	50	7/3	0	2.7762
109	160	104	Ev	50	7/3	51	2.47558
110	161	104	Con	0	7/3	0	2.52879
111	162	104	Ev	0	7/3	1394	2.57307
112	163	104	Con	50	7/3	2	2.87609
113	164	104	Ev	50	7/3	33	2.7187
114	165	104	Con	0	7/3	18060	2.35457
115	170	139	Ev	0	7/3	10527	2.93701
116	171	139	Con	50	7/3	181978	3.12236
117	172	139	Ev	50	7/3	39064	2.6377
118	177	139	Con	0	7/3	9	3.04377
119	179	139	Con	50	7/3	293083	2.4811
120	183	139	Con	50	7/3	0	2.95046
121	184	3	Ev	50	7/6	130	2.42631
122	189	3	Con	0	7/6	319707	2.74634
123	190	3	Ev	0	7/6	41456	2.55021
124	191	49	Con	50	7/6	51839	3.01888
125	192	49	Ev	50	7/6	0	2.59169
126	193	49	Con	0	7/6	0	3.18109
127	194	49	Ev	0	7/6	378	3.21412
128	195	49	Con	50	7/6	2596	2.75599
129	197	104	Con	0	7/6	0	2.84948
130	198	49	Ev	0	7/6	160	2.60036
131	199	49	Con	50	7/6	3	2.70078
132	200	49	Ev	50	7/6	10519	2.73161
133	201	49	Con	0	7/6	0	2.92357
134	202	49	Ev	0	7/6	0	3.11931
135	204	34	Ev	50	7/6	6	2.81433
136	205	34	Con	0	7/6	0	2.61857
137	206	34	Ev	0	7/6	0	2.67116
138	207	34	Con	50	7/6	0	2.75749
139	208	34	Ev	50	7/6	102	2.58082
140	212	34	Ev	50	7/6	12	2.87453
141	213	34	Con	0	7/6	80394	2.39683
142	215	34	Con	50	7/6	0	2.73512
143	216	34	Ev	50	7/6	1114	2.50821
144	217	34	Con	0	7/6	4	2.72857
145	219	34	Con	50	7/6	843	2.76433
146	229	139	Con	0	7/6	83566	2.80782
147	231	139	Con	50	7/6	27196	2.67325
148	234	139	Ev	0	7/6	0	2.79285
149	235	139	Con	50	7/6	69616	2.97878
150	238	34	Ev	0	7/10	0	2.96207
151	240	34	Ev	50	7/10	8	2.73922
152	241	34	Con	0	7/10	0	2.51795
153	243	34	Con	50	7/10	17	2.48854
154	245	34	Con	0	7/10	0	2.86965
155	246	34	Ev	0	7/10	0	3.01834
156	247	34	Con	50	7/10	0	2.76661
157	249	34	Con	0	7/10	0	2.68746
158	251	34	Con	50	7/10	0	2.20334
159	255	34	Con	50	7/10	39945	2.72347
160	257	34	Con	0	7/10	0	2.82102
161	258	34	Ev	0	7/10	0	2.51671
162	262	34	Ev	0	7/10	0	2.75416
163	265	34	Con	0	7/10	0	2.75714
164	266	34	Ev	0	7/10	0	2.83655
165	268	34	Ev	50	7/10	1016	2.71749
166	270	49	Ev	0	7/10	281	2.8911
167	271	49	Con	50	7/10	24	3.22268
168	273	49	Con	0	7/10	0	3.18814
169	274	49	Ev	0	7/10	19	2.93224
170	275	49	Con	50	7/10	0	2.71007
171	276	49	Ev	50	7/10	0	2.92223
172	278	3	Ev	0	7/10	0	2.64332
173	282	3	Ev	0	7/10	5878	2.92174
174	285	139	Con	0	7/10	0	2.87509
175	293	139	Con	0	7/10	13378	2.41587
176	294	139	Ev	0	7/10	58419	2.78211
177	295	139	Con	50	7/10	0	2.24895
178	296	104	Ev	50	7/10	0	3.01693
179	297	139	Con	0	7/10	0	2.51279
180	298	139	Ev	0	7/10	0	2.58735
181	303	139	Con	50	7/10	185412	2.81427
182	305	139	Con	0	7/10	0	2.37344
183	307	104	Con	50	7/10	0	3.2323
185	310	104	Ev	0	7/10	0	2.83288
186	312	104	Ev	50	7/10	15919	2.87817
187	313	104	Con	0	7/10	0	2.94336
188	314	139	Ev	0	7/13	815866	2.63668
189	318	3	Ev	0	7/13	0	2.89157
190	319	104	Con	50	7/13	13	2.80994
191	320	34	Ev	50	7/13	0	2.63308
192	321	34	Con	0	7/13	3208	2.82454
193	324	34	Ev	50	7/13	3959	2.20467
195	326	34	Ev	0	7/13	5617	2.58605
196	327	34	Con	50	7/13	606579	2.36926
197	331	34	Con	50	7/13	0	2.4591
198	332	34	Ev	50	7/13	0	2.5548
199	334	49	Ev	0	7/13	6447	2.5878
200	335	49	Con	50	7/13	11	2.72928
201	338	49	Ev	0	7/13	0	2.76543
202	342	49	Ev	0	7/13	125633	2.67604
203	343	49	Con	50	7/13	21	2.79399
204	345	49	Con	0	7/13	0	2.79899

## Sheet: Consumption.nochoice
	Bee	Colony	Eugenol.ppm	Selection.regime	Wing.cell.length	Days.post.infection	Date	Consumption.gross	Evaporation.correction
1	1	34	0	Con	2.68569	1	6/22	0.402	0.027
2	2	34	50	Con	2.97623	1	6/22	0.368	0.027
3	5	34	0	Con	2.73117	1	6/22	0.2	0.027
4	6	34	50	Con	2.86961	1	6/22	0.216	0.027
5	7	34	0	Ev	3.05624	1	6/22	0.146	0.027
6	8	34	50	Ev	2.57426	1	6/22	0.304	0.027
7	10	34	50	Con	2.84676	1	6/22	0.233	0.027
8	11	34	0	Ev	2.86151	1	6/22	0.34	0.027
9	12	49	50	Ev	2.59688	1	6/22	0.227	0.027
10	15	49	0	Ev	2.89323	1	6/22	0.255	0.027
11	16	49	50	Ev	2.71443	1	6/22	0.241	0.027
12	17	104	0	Con	2.90063	1	6/22	0.405	0.027
13	19	104	0	Ev	2.91095	1	6/22	0.218	0.027
14	20	104	50	Ev	2.91919	1	6/22	0.254	0.027
15	22	104	50	Con	2.7834	1	6/22	0.292	0.027
16	23	3	0	Ev	2.7785	1	6/22	0.295	0.027
17	24	3	50	Ev	2.45586	1	6/22	0.185	0.027
18	26	3	50	Con	2.89564	1	6/22	0.243	0.027
19	27	3	0	Ev	3.02367	1	6/22	0.257	0.027
20	28	139	50	Ev	2.70268	1	6/22	0.247	0.027
21	31	139	0	Ev	2.90375	1	6/22	0.246	0.027
22	33	139	0	Con	2.74302	1	6/22	0.217	0.027
23	34	139	50	Con	2.75988	1	6/22	0.212	0.027
24	35	139	0	Ev	2.1343	1	6/22	0.174	0.027
25	1	34	0	Con	2.68569	5	6/26	0.2	0.027
26	2	34	50	Con	2.97623	5	6/26	0.365	0.027
27	5	34	0	Con	2.73117	5	6/26	0.324	0.027
28	6	34	50	Con	2.86961	5	6/26	0.148	0.027
29	7	34	0	Ev	3.05624	5	6/26	0.216	0.027
30	8	34	50	Ev	2.57426	5	6/26	0.323	0.027
31	10	34	50	Con	2.84676	5	6/26	0.203	0.027
32	11	34	0	Ev	2.86151	5	6/26	0.237	0.027
33	12	49	50	Ev	2.59688	5	6/26	0.203	0.027
34	15	49	0	Ev	2.89323	5	6/26	0.262	0.027
35	16	49	50	Ev	2.71443	5	6/26	0.268	0.027
36	17	104	0	Con	2.90063	5	6/26	0.29	0.027
37	19	104	0	Ev	2.91095	5	6/26	0.0494	0.027
38	20	104	50	Ev	2.91919	5	6/26	0.258	0.027
39	22	104	50	Con	2.7834	5	6/26	0.215	0.027
40	23	3	0	Ev	2.7785	5	6/26	0.2737	0.027
41	24	3	50	Ev	2.45586	5	6/26	0.173	0.027
42	26	3	50	Con	2.89564	5	6/26	0.257	0.027
43	27	3	0	Ev	3.02367	5	6/26	0.242	0.027
44	28	139	50	Ev	2.70268	5	6/26	0.229	0.027
45	31	139	0	Ev	2.90375	5	6/26	0.165	0.027
46	33	139	0	Con	2.74302	5	6/26	0.244	0.027
47	34	139	50	Con	2.75988	5	6/26	0.182	0.027
48	35	139	0	Ev	2.1343	5	6/26	0.163	0.027
49	39	49	50	Con	2.82755	1	6/27	0.346	0.027
50	40	49	50	Ev	3.08785	1	6/27	0.358	0.027
51	41	49	0	Con	2.64312	1	6/27	0.445	0.027
52	42	49	0	Ev	2.4412	1	6/27	0.306	0.027
53	43	49	50	Con	2.53388	1	6/27	0.242	0.027
54	44	49	50	Ev	2.60919	1	6/27	0.21	0.027
55	45	139	0	Con	2.89278	1	6/27	0.264	0.027
56	47	139	50	Con	2.60048	1	6/27	0.307	0.027
57	48	139	50	Ev	3.01121	1	6/27	0.401	0.027
58	49	139	0	Con	2.70559	1	6/27	0.39	0.027
59	50	139	0	Ev	2.38683	1	6/27	0.349	0.027
60	53	139	0	Con	3.04363	1	6/27	0.349	0.027
61	54	34	0	Ev	2.31324	1	6/27	0.313	0.027
62	55	34	50	Con	2.96336	1	6/27	0.383	0.027
63	58	34	0	Ev	2.46273	1	6/27	0.363	0.027
64	59	34	50	Con	2.44232	1	6/27	0.283	0.027
65	60	34	50	Ev	2.92497	1	6/27	0.432	0.027
66	61	34	0	Con	2.53449	1	6/27	0.434	0.027
67	62	34	0	Ev	2.33417	1	6/27	0.186	0.027
68	63	34	50	Con	2.72002	1	6/27	0.267	0.027
69	65	104	0	Con	2.94809	1	6/27	0.478	0.027
70	66	104	0	Ev	2.9377	1	6/27	0.441	0.027
71	67	104	50	Con	2.85821	1	6/27	0.3	0.027
72	68	104	50	Ev	2.80824	1	6/27	0.456	0.027
73	69	104	0	Con	2.88714	1	6/27	0.408	0.027
74	70	104	0	Ev	2.63501	1	6/27	0.069	0.027
75	71	104	50	Con	2.61129	1	6/27	0.439	0.027
76	72	104	50	Ev	2.61031	1	6/27	0.471	0.027
77	73	104	0	Con	2.76609	1	6/27	0.216	0.027
78	74	104	0	Ev	3.29515	1	6/27	0.22	0.027
79	39	49	50	Con	2.82755	5	7/1	0.3198	0.027
80	40	49	50	Ev	3.08785	5	7/1	0.2779	0.027
81	41	49	0	Con	2.64312	5	7/1	0.4003	0.027
82	42	49	0	Ev	2.4412	5	7/1	0.2126	0.027
83	43	49	50	Con	2.53388	5	7/1	0.2732	0.027
84	44	49	50	Ev	2.60919	5	7/1	0.2174	0.027
85	45	139	0	Con	2.89278	5	7/1	0.2045	0.027
86	47	139	50	Con	2.60048	5	7/1	0.3408	0.027
87	48	139	50	Ev	3.01121	5	7/1	0.2513	0.027
88	49	139	0	Con	2.70559	5	7/1	0.1929	0.027
89	50	139	0	Ev	2.38683	5	7/1	0.1438	0.027
90	53	139	0	Con	3.04363	5	7/1	0.2599	0.027
91	54	34	0	Ev	2.31324	5	7/1	0.2631	0.027
92	55	34	50	Con	2.96336	5	7/1	0.1606	0.027
93	58	34	0	Ev	2.46273	5	7/1	0.2371	0.027
94	59	34	50	Con	2.44232	5	7/1	0.1887	0.027
95	60	34	50	Ev	2.92497	5	7/1	0.4077	0.027
96	61	34	0	Con	2.53449	5	7/1	0.1699	0.027
97	62	34	0	Ev	2.33417	5	7/1	0.1588	0.027
98	63	34	50	Con	2.72002	5	7/1	0.1944	0.027
99	65	104	0	Con	2.94809	5	7/1	0.2856	0.027
100	66	104	0	Ev	2.9377	5	7/1	0.2528	0.027
101	67	104	50	Con	2.85821	5	7/1	0.2531	0.027
102	68	104	50	Ev	2.80824	5	7/1	0.4557	0.027
103	69	104	0	Con	2.88714	5	7/1	0.3477	0.027
104	71	104	50	Con	2.61129	5	7/1	0.463	0.027
105	72	104	50	Ev	2.61031	5	7/1	0.3232	0.027
106	73	104	0	Con	2.76609	5	7/1	0.1922	0.027
107	74	104	0	Ev	3.29515	5	7/1	0.2128	0.027
108	75	3	50	Con	2.95656	1	6/30	0.1782	0.027
110	79	3	50	Con	3.26409	1	6/30	0.2227	0.027
112	83	3	50	Con	3.16098	1	6/30	0.2331	0.027
113	88	34	50	Ev	2.90209	1	6/30	0.2669	0.027
114	89	34	0	Con	2.73873	1	6/30	0.1491	0.027
115	90	34	0	Ev	2.63823	1	6/30	0.2223	0.027
116	92	34	50	Ev	2.7158	1	6/30	0.3586	0.027
117	93	49	0	Con	2.95212	1	6/30	0.1873	0.027
118	94	49	0	Ev	2.45398	1	6/30	0.3272	0.027
119	95	49	50	Con	2.85937	1	6/30	0.376	0.027
120	96	49	50	Ev	3.17253	1	6/30	0.3607	0.027
121	97	49	0	Con	2.9112	1	6/30	0.4285	0.027
122	98	49	0	Ev	3.01128	1	6/30	0.3142	0.027
123	100	49	50	Ev	2.95221	1	6/30	0.2502	0.027
124	101	49	0	Con	2.86799	1	6/30	0.179	0.027
125	102	34	0	Ev	2.84099	1	6/30	0.1579	0.027
126	103	104	50	Con	2.91966	1	6/30	0.3819	0.027
127	104	104	50	Ev	3.2044	1	6/30	0.2999	0.027
128	105	104	0	Con	2.9754	1	6/30	0.3352	0.027
129	107	139	50	Con	2.51594	1	6/30	0.395	0.027
130	108	139	50	Ev	2.6526	1	6/30	0.3058	0.027
131	109	139	0	Con	2.64378	1	6/30	0.283	0.027
132	110	139	0	Ev	3.15851	1	6/30	0.2379	0.027
133	111	139	50	Con	2.87456	1	6/30	0.2803	0.027
134	112	139	50	Ev	2.96327	1	6/30	0.219	0.027
135	113	139	0	Con	3.21508	1	6/30	0.2527	0.027
136	114	139	0	Ev	2.99404	1	6/30	0.3496	0.027
137	115	139	50	Con	2.77065	1	6/30	0.1538	0.027
138	116	139	50	Ev	2.95734	1	6/30	0.1477	0.027
139	117	139	0	Con	2.78983	1	6/30	0.1668	0.027
140	118	139	0	Ev	3.13304	1	6/30	0.3124	0.027
141	119	139	50	Con	2.77041	1	6/30	0.1816	0.027
142	75	3	50	Con	2.95656	5	7/4	0.0737	0.027
143	79	3	50	Con	3.26409	5	7/4	0.1587	0.027
144	83	3	50	Con	3.16098	5	7/4	0.1179	0.027
145	88	34	50	Ev	2.90209	5	7/4	0.1384	0.027
146	89	34	0	Con	2.73873	5	7/4	0.1554	0.027
147	90	34	0	Ev	2.63823	5	7/4	0.1905	0.027
148	92	34	50	Ev	2.7158	5	7/4	0.1488	0.027
149	93	49	0	Con	2.95212	5	7/4	0.2022	0.027
150	94	49	0	Ev	2.45398	5	7/4	0.3381	0.027
151	95	49	50	Con	2.85937	5	7/4	0.1786	0.027
152	96	49	50	Ev	3.17253	5	7/4	0.2683	0.027
153	97	49	0	Con	2.9112	5	7/4	0.2312	0.027
154	98	49	0	Ev	3.01128	5	7/4	0.293	0.027
155	100	49	50	Ev	2.95221	5	7/4	0.1869	0.027
156	101	49	0	Con	2.86799	5	7/4	0.2069	0.027
157	102	34	0	Ev	2.84099	5	7/4	0.181	0.027
158	104	104	50	Ev	3.2044	5	7/4	0.1563	0.027
159	105	104	0	Con	2.9754	5	7/4	0.277	0.027
160	106	104	0	Ev	2.92655	5	7/4	0.1223	0.027
161	107	139	50	Con	2.51594	5	7/4	0.2605	0.027
162	108	139	50	Ev	2.6526	5	7/4	0.1911	0.027
163	109	139	0	Con	2.64378	5	7/4	0.24	0.027
164	110	139	0	Ev	3.15851	5	7/4	0.2404	0.027
165	111	139	50	Con	2.87456	5	7/4	0.162	0.027
166	112	139	50	Ev	2.96327	5	7/4	0.148	0.027
167	113	139	0	Con	3.21508	5	7/4	0.3733	0.027
168	114	139	0	Ev	2.99404	5	7/4	0.3704	0.027
169	115	139	50	Con	2.77065	5	7/4	0.1086	0.027
170	116	139	50	Ev	2.95734	5	7/4	0.1189	0.027
171	117	139	0	Con	2.78983	5	7/4	0.2073	0.027
172	118	139	0	Ev	3.13304	5	7/4	0.2231	0.027
173	119	139	50	Con	2.77041	5	7/4	0.138	0.027
174	120	3	50	Ev	3.08766	1	7/4	0.2239	0.027
175	122	3	0	Ev	2.97094	1	7/4	0.0951	0.027
176	124	3	50	Ev	2.49047	1	7/4	0.2215	0.027
177	126	34	0	Ev	2.20913	1	7/4	0.2066	0.027
178	127	3	50	Con	2.52451	1	7/4	0.2019	0.027
179	131	34	50	Con	2.52158	1	7/4	0.1416	0.027
180	133	34	0	Con	2.61737	1	7/4	0.2057	0.027
181	134	34	0	Ev	2.63399	1	7/4	0.2303	0.027
182	136	34	50	Ev	2.9702	1	7/4	0.219	0.027
183	139	49	50	Con	2.86583	1	7/4	0.1646	0.027
184	144	34	50	Ev	2.2085	1	7/4	0.1916	0.027
185	145	49	0	Con	2.86066	1	7/4	0.4117	0.027
186	146	49	0	Ev	2.74298	1	7/4	0.4273	0.027
187	148	49	50	Ev	2.83775	1	7/4	0.2428	0.027
188	149	49	0	Con	2.77146	1	7/4	0.4214	0.027
189	150	49	0	Ev	2.91588	1	7/4	0.3763	0.027
190	151	49	50	Con	2.83651	1	7/4	0.1549	0.027
191	152	49	50	Ev	2.74649	1	7/4	0.282	0.027
192	155	104	50	Con	2.517	1	7/4	0.3312	0.027
193	156	104	50	Ev	2.73598	1	7/4	0.2739	0.027
194	158	104	0	Ev	2.51783	1	7/4	0.2434	0.027
195	159	104	50	Con	2.7762	1	7/4	0.2367	0.027
196	160	104	50	Ev	2.47558	1	7/4	0.3175	0.027
197	161	104	0	Con	2.52879	1	7/4	0.4491	0.027
198	162	104	0	Ev	2.57307	1	7/4	0.3279	0.027
199	163	104	50	Con	2.87609	1	7/4	0.2095	0.027
200	164	104	50	Ev	2.7187	1	7/4	0.1927	0.027
201	165	104	0	Con	2.35457	1	7/4	0.2419	0.027
202	170	139	0	Ev	2.93701	1	7/4	0.2874	0.027
203	171	139	50	Con	3.12236	1	7/4	0.1754	0.027
204	172	139	50	Ev	2.6377	1	7/4	0.264	0.027
205	177	139	0	Con	3.04377	1	7/4	0.2428	0.027
206	179	139	50	Con	2.4811	1	7/4	0.1632	0.027
207	183	139	50	Con	2.95046	1	7/4	0.2443	0.027
208	120	3	50	Ev	3.08766	5	7/8	0.2645	0.027
209	122	3	0	Ev	2.97094	5	7/8	0.0977	0.027
210	124	3	50	Ev	2.49047	5	7/8	0.2161	0.027
211	126	34	0	Ev	2.20913	5	7/8	0.1301	0.027
212	127	3	50	Con	2.52451	5	7/8	0.1935	0.027
213	131	34	50	Con	2.52158	5	7/8	0.1977	0.027
214	133	34	0	Con	2.61737	5	7/8	0.1287	0.027
215	134	34	0	Ev	2.63399	5	7/8	0.1814	0.027
216	136	34	50	Ev	2.9702	5	7/8	0.279	0.027
217	139	49	50	Con	2.86583	5	7/8	0.2234	0.027
218	144	34	50	Ev	2.2085	5	7/8	0.1387	0.027
219	145	49	0	Con	2.86066	5	7/8	0.3146	0.027
220	146	49	0	Ev	2.74298	5	7/8	0.24	0.027
221	148	49	50	Ev	2.83775	5	7/8	0.2758	0.027
222	149	49	0	Con	2.77146	5	7/8	0.4211	0.027
223	150	49	0	Ev	2.91588	5	7/8	0.2528	0.027
224	151	49	50	Con	2.83651	5	7/8	0.2436	0.027
225	152	49	50	Ev	2.74649	5	7/8	0.3315	0.027
226	155	104	50	Con	2.517	5	7/8	0.359	0.027
227	156	104	50	Ev	2.73598	5	7/8	0.2879	0.027
228	158	104	0	Ev	2.51783	5	7/8	0.1411	0.027
229	159	104	50	Con	2.7762	5	7/8	0.2679	0.027
230	160	104	50	Ev	2.47558	5	7/8	0.4176	0.027
231	161	104	0	Con	2.52879	5	7/8	0.3925	0.027
232	162	104	0	Ev	2.57307	5	7/8	0.1656	0.027
233	163	104	50	Con	2.87609	5	7/8	0.2633	0.027
234	164	104	50	Ev	2.7187	5	7/8	0.2362	0.027
235	165	104	0	Con	2.35457	5	7/8	0.1406	0.027
236	170	139	0	Ev	2.93701	5	7/8	0.1611	0.027
237	171	139	50	Con	3.12236	5	7/8	0.2266	0.027
238	172	139	50	Ev	2.6377	5	7/8	0.1843	0.027
239	177	139	0	Con	3.04377	5	7/8	0.1862	0.027
240	179	139	50	Con	2.4811	5	7/8	0.1275	0.027
241	183	139	50	Con	2.95046	5	7/8	0.2356	0.027
242	184	3	50	Ev	2.42631	1	7/7	0.2027	0.027
244	189	3	0	Con	2.74634	1	7/7	0.2297	0.027
245	190	3	0	Ev	2.55021	1	7/7	0.1937	0.027
246	191	49	50	Con	3.01888	1	7/7	0.2251	0.027
247	192	49	50	Ev	2.59169	1	7/7	0.2284	0.027
248	193	49	0	Con	3.18109	1	7/7	0.2264	0.027
249	194	49	0	Ev	3.21412	1	7/7	0.2375	0.027
250	195	49	50	Con	2.75599	1	7/7	0.1714	0.027
251	197	104	0	Con	2.84948	1	7/7	0.1923	0.027
252	198	49	0	Ev	2.60036	1	7/7	0.2794	0.027
253	199	49	50	Con	2.70078	1	7/7	0.1355	0.027
254	200	49	50	Ev	2.73161	1	7/7	0.2239	0.027
255	201	49	0	Con	2.92357	1	7/7	0.2175	0.027
256	202	49	0	Ev	3.11931	1	7/7	0.265	0.027
257	204	34	50	Ev	2.81433	1	7/7	0.196	0.027
258	205	34	0	Con	2.61857	1	7/7	0.2663	0.027
259	206	34	0	Ev	2.67116	1	7/7	0.1709	0.027
260	207	34	50	Con	2.75749	1	7/7	0.2767	0.027
261	208	34	50	Ev	2.58082	1	7/7	0.1642	0.027
262	212	34	50	Ev	2.87453	1	7/7	0.208	0.027
263	213	34	0	Con	2.39683	1	7/7	0.2308	0.027
264	215	34	50	Con	2.73512	1	7/7	0.1901	0.027
265	216	34	50	Ev	2.50821	1	7/7	0.1611	0.027
266	217	34	0	Con	2.72857	1	7/7	0.2349	0.027
267	219	34	50	Con	2.76433	1	7/7	0.1793	0.027
268	229	139	0	Con	2.80782	1	7/7	0.1828	0.027
269	231	139	50	Con	2.67325	1	7/7	0.1311	0.027
270	234	139	0	Ev	2.79285	1	7/7	0.1746	0.027
271	235	139	50	Con	2.97878	1	7/7	0.1712	0.027
272	184	3	50	Ev	2.42631	5	7/11	0.1279	0.027
273	189	3	0	Con	2.74634	5	7/11	0.1859	0.027
274	190	3	0	Ev	2.55021	5	7/11	0.2028	0.027
275	191	49	50	Con	3.01888	5	7/11	0.2028	0.027
276	192	49	50	Ev	2.59169	5	7/11	0.3023	0.027
277	193	49	0	Con	3.18109	5	7/11	0.1715	0.027
278	194	49	0	Ev	3.21412	5	7/11	0.2964	0.027
279	195	49	50	Con	2.75599	5	7/11	0.196	0.027
280	197	104	0	Con	2.84948	5	7/11	0.2533	0.027
281	198	49	0	Ev	2.60036	5	7/11	0.1786	0.027
282	199	49	50	Con	2.70078	5	7/11	0.139	0.027
283	200	49	50	Ev	2.73161	5	7/11	0.1005	0.027
284	201	49	0	Con	2.92357	5	7/11	0.2905	0.027
285	202	49	0	Ev	3.11931	5	7/11	0.227	0.027
286	204	34	50	Ev	2.81433	5	7/11	0.1937	0.027
287	205	34	0	Con	2.61857	5	7/11	0.188	0.027
288	206	34	0	Ev	2.67116	5	7/11	0.2547	0.027
289	207	34	50	Con	2.75749	5	7/11	0.1632	0.027
290	208	34	50	Ev	2.58082	5	7/11	0.1023	0.027
291	212	34	50	Ev	2.87453	5	7/11	0.1562	0.027
292	213	34	0	Con	2.39683	5	7/11	0.2375	0.027
293	215	34	50	Con	2.73512	5	7/11	0.1677	0.027
294	216	34	50	Ev	2.50821	5	7/11	0.1935	0.027
295	217	34	0	Con	2.72857	5	7/11	0.1847	0.027
296	219	34	50	Con	2.76433	5	7/11	0.1952	0.027
297	229	139	0	Con	2.80782	5	7/11	0.1516	0.027
298	231	139	50	Con	2.67325	5	7/11	0.1757	0.027
299	234	139	0	Ev	2.79285	5	7/11	0.2343	0.027
300	235	139	50	Con	2.97878	5	7/11	0.1233	0.027
301	238	34	0	Ev	2.96207	1	7/11	0.4006	0.027
302	240	34	50	Ev	2.73922	1	7/11	0.303	0.027
303	241	34	0	Con	2.51795	1	7/11	0.3029	0.027
304	243	34	50	Con	2.48854	1	7/11	0.1566	0.027
305	245	34	0	Con	2.86965	1	7/11	0.1645	0.027
306	246	34	0	Ev	3.01834	1	7/11	0.3741	0.027
307	247	34	50	Con	2.76661	1	7/11	0.188	0.027
308	249	34	0	Con	2.68746	1	7/11	0.2573	0.027
309	251	34	50	Con	2.20334	1	7/11	0.2865	0.027
310	255	34	50	Con	2.72347	1	7/11	0.1938	0.027
311	257	34	0	Con	2.82102	1	7/11	0.3435	0.027
312	258	34	0	Ev	2.51671	1	7/11	0.2677	0.027
313	262	34	0	Ev	2.75416	1	7/11	0.2338	0.027
314	265	34	0	Con	2.75714	1	7/11	0.2075	0.027
315	266	34	0	Ev	2.83655	1	7/11	0.2398	0.027
316	268	34	50	Ev	2.71749	1	7/11	0.186	0.027
317	270	49	0	Ev	2.8911	1	7/11	0.4647	0.027
318	271	49	50	Con	3.22268	1	7/11	0.4058	0.027
319	273	49	0	Con	3.18814	1	7/11	0.4266	0.027
320	274	49	0	Ev	2.93224	1	7/11	0.196	0.027
321	275	49	50	Con	2.71007	1	7/11	0.2363	0.027
322	276	49	50	Ev	2.92223	1	7/11	0.2158	0.027
323	278	3	0	Ev	2.64332	1	7/11	0.1607	0.027
324	282	3	0	Ev	2.92174	1	7/11	0.2185	0.027
326	285	139	0	Con	2.87509	1	7/11	0.1748	0.027
327	287	139	50	Con	2.58093	1	7/11	0.1639	0.027
329	293	139	0	Con	2.41587	1	7/11	0.3121	0.027
330	294	139	0	Ev	2.78211	1	7/11	0.2827	0.027
331	295	139	50	Con	2.24895	1	7/11	0.1686	0.027
332	296	104	50	Ev	3.01693	1	7/11	0.2173	0.027
333	297	139	0	Con	2.51279	1	7/11	0.2192	0.027
334	298	139	0	Ev	2.58735	1	7/11	0.3046	0.027
336	303	139	50	Con	2.81427	1	7/11	0.2356	0.027
337	305	139	0	Con	2.37344	1	7/11	0.1737	0.027
338	307	104	50	Con	3.2323	1	7/11	0.5016	0.027
340	310	104	0	Ev	2.83288	1	7/11	0.2664	0.027
341	312	104	50	Ev	2.87817	1	7/11	0.2189	0.027
342	313	104	0	Con	2.94336	1	7/11	0.2997	0.027
343	238	34	0	Ev	2.96207	5	7/15	0.2315	0.027
344	240	34	50	Ev	2.73922	5	7/15	0.2184	0.027
345	241	34	0	Con	2.51795	5	7/15	0.2294	0.027
346	243	34	50	Con	2.48854	5	7/15	0.1397	0.027
347	245	34	0	Con	2.86965	5	7/15	0.1743	0.027
348	246	34	0	Ev	3.01834	5	7/15	0.2875	0.027
349	247	34	50	Con	2.76661	5	7/15	0.2098	0.027
350	249	34	0	Con	2.68746	5	7/15	0.2178	0.027
351	251	34	50	Con	2.20334	5	7/15	0.1098	0.027
352	255	34	50	Con	2.72347	5	7/15	0.1711	0.027
353	257	34	0	Con	2.82102	5	7/15	0.2212	0.027
354	258	34	0	Ev	2.51671	5	7/15	0.1605	0.027
355	262	34	0	Ev	2.75416	5	7/15	0.2708	0.027
356	265	34	0	Con	2.75714	5	7/15	0.2191	0.027
357	266	34	0	Ev	2.83655	5	7/15	0.2087	0.027
358	268	34	50	Ev	2.71749	5	7/15	0.1804	0.027
359	270	49	0	Ev	2.8911	5	7/15	0.1618	0.027
360	271	49	50	Con	3.22268	5	7/15	0.2813	0.027
361	273	49	0	Con	3.18814	5	7/15	0.2269	0.027
362	274	49	0	Ev	2.93224	5	7/15	0.2159	0.027
363	275	49	50	Con	2.71007	5	7/15	0.2558	0.027
364	276	49	50	Ev	2.92223	5	7/15	0.3058	0.027
365	278	3	0	Ev	2.64332	5	7/15	0.1517	0.027
366	282	3	0	Ev	2.92174	5	7/15	0.2607	0.027
367	285	139	0	Con	2.87509	5	7/15	0.1642	0.027
368	287	139	50	Con	2.58093	5	7/15	0.177	0.027
369	293	139	0	Con	2.41587	5	7/15	0.2192	0.027
370	294	139	0	Ev	2.78211	5	7/15	0.247	0.027
371	295	139	50	Con	2.24895	5	7/15	0.1684	0.027
372	296	104	50	Ev	3.01693	5	7/15	0.4616	0.027
373	297	139	0	Con	2.51279	5	7/15	0.1795	0.027
374	298	139	0	Ev	2.58735	5	7/15	0.2214	0.027
375	303	139	50	Con	2.81427	5	7/15	0.2606	0.027
376	305	139	0	Con	2.37344	5	7/15	0.1402	0.027
377	307	104	50	Con	3.2323	5	7/15	0.3006	0.027
379	310	104	0	Ev	2.83288	5	7/15	0.3433	0.027
380	312	104	50	Ev	2.87817	5	7/15	0.2103	0.027
381	313	104	0	Con	2.94336	5	7/15	0.1814	0.027
382	314	139	0	Ev	2.63668	1	7/14	0.2333	0.027
383	318	3	0	Ev	2.89157	1	7/14	0.3501	0.027
384	319	104	50	Con	2.80994	1	7/14	0.2919	0.027
385	320	34	50	Ev	2.63308	1	7/14	0.3352	0.027
386	321	34	0	Con	2.82454	1	7/14	0.256	0.027
387	324	34	50	Ev	2.20467	1	7/14	0.3324	0.027
389	326	34	0	Ev	2.58605	1	7/14	0.2997	0.027
390	327	34	50	Con	2.36926	1	7/14	0.1751	0.027
391	331	34	50	Con	2.4591	1	7/14	0.427	0.027
392	332	34	50	Ev	2.5548	1	7/14	0.2972	0.027
393	334	49	0	Ev	2.5878	1	7/14	0.4391	0.027
394	335	49	50	Con	2.72928	1	7/14	0.4523	0.027
395	338	49	0	Ev	2.76543	1	7/14	0.2274	0.027
396	342	49	0	Ev	2.67604	1	7/14	0.4192	0.027
397	343	49	50	Con	2.79399	1	7/14	0.2279	0.027
398	345	49	0	Con	2.79899	1	7/14	0.2104	0.027
399	314	139	0	Ev	2.63668	5	7/18	0.1705	0.027
400	318	3	0	Ev	2.89157	5	7/18	0.2141	0.027
401	319	104	50	Con	2.80994	5	7/18	0.2738	0.027
402	320	34	50	Ev	2.63308	5	7/18	0.2391	0.027
403	321	34	0	Con	2.82454	5	7/18	0.1658	0.027
404	324	34	50	Ev	2.20467	5	7/18	0.1578	0.027
406	326	34	0	Ev	2.58605	5	7/18	0.1662	0.027
407	327	34	50	Con	2.36926	5	7/18	0.1559	0.027
408	331	34	50	Con	2.4591	5	7/18	0.1588	0.027
409	332	34	50	Ev	2.5548	5	7/18	0.1862	0.027
410	334	49	0	Ev	2.5878	5	7/18	0.2418	0.027
411	335	49	50	Con	2.72928	5	7/18	0.3263	0.027
412	338	49	0	Ev	2.76543	5	7/18	0.2091	0.027
413	342	49	0	Ev	2.67604	5	7/18	0.1541	0.027
414	343	49	50	Con	2.79399	5	7/18	0.2361	0.027
415	345	49	0	Con	2.79899	5	7/18	0.1883	0.027

## Sheet: Consumption.Preference
	Bee	Colony	Eugenol.ppm	Infection	Wing.cell.length	Days.post.infection	Consumption.gross	Evaporation.correction
1	1	139	0	Y	2.78633	1	0.113	0.027
2	2	139	0	Y	2.61461	1	0.1355	0.027
3	3	139	0	N	2.902	1	0.1087	0.027
4	4	139	0	Y	2.69219	1	0.1373	0.027
5	5	139	0	Y	2.98408	1	0.172	0.027
6	6	139	0	N	2.64617	1	0.1392	0.027
7	7	139	0	Y	2.83001	1	0.0827	0.027
8	9	139	0	N	3.09504	1	0.0581	0.027
9	11	139	0	Y	3.00671	1	0.1649	0.027
10	12	104	0	N	2.48906	1	0.2475	0.027
11	14	104	0	Y	3.16744	1	0.2077	0.027
12	15	104	0	N	2.06859	1	0.0478	0.027
13	16	104	0	Y	2.86567	1	0.2554	0.027
14	17	104	0	Y	2.52813	1	0.0725	0.027
15	18	104	0	N	2.04315	1	0.1115	0.027
16	19	104	0	Y	2.71122	1	0.1736	0.027
17	20	104	0	Y	3.10904	1	0.2756	0.027
18	21	104	0	N	2.8585	1	0.172	0.027
19	22	104	0	Y	2.80042	1	0.1633	0.027
20	23	104	0	Y	3.03568	1	0.0932	0.027
21	24	104	0	N	2.19113	1	0.2647	0.027
22	25	3	0	Y	2.7473	1	0.0806	0.027
23	27	3	0	N	2.63725	1	0.0454	0.027
24	28	3	0	Y	2.40577	1	0.174	0.027
25	30	3	0	N	2.46368	1	0.1538	0.027
26	31	3	0	Y	2.77016	1	0.1819	0.027
27	32	3	0	Y	3.25003	1	0.2202	0.027
28	33	34	0	N	2.46256	1	0.1759	0.027
30	35	34	0	Y	2.89138	1	0.1298	0.027
31	36	34	0	N	2.4071	1	0.113	0.027
32	37	34	0	Y	2.97395	1	0.1482	0.027
33	38	34	0	Y	2.9134	1	0.2156	0.027
34	39	34	0	N	2.88108	1	0.0704	0.027
35	40	34	0	Y	3.08905	1	0.0918	0.027
36	41	34	0	Y	2.73985	1	0.1088	0.027
37	42	34	0	N	2.63346	1	0.1807	0.027
38	43	34	0	Y	2.95479	1	0.2309	0.027
39	44	34	0	Y	2.68729	1	0.1773	0.027
40	45	34	0	N	2.63386	1	0.19	0.027
41	46	34	0	Y	2.93067	1	0.1432	0.027
42	48	34	0	N	3.01227	1	0.1264	0.027
43	49	34	0	Y	3.06188	1	0.1033	0.027
44	50	34	0	Y	2.86871	1	0.1727	0.027
45	51	34	0	N	2.57206	1	0.087	0.027
46	52	34	0	Y	2.42475	1	0.0894	0.027
47	53	34	0	Y	2.37427	1	0.0826	0.027
48	54	34	0	N	2.65486	1	0.1022	0.027
49	55	34	0	Y	2.59778	1	0.1779	0.027
50	56	34	0	Y	3.02556	1	0.1309	0.027
51	57	34	0	N	2.69205	1	0.1737	0.027
52	58	34	0	Y	2.75438	1	0.1535	0.027
53	60	34	0	N	2.64168	1	0.0852	0.027
54	61	34	0	Y	2.69536	1	0.1116	0.027
55	62	49	0	Y	2.78667	1	0.119	0.027
56	63	49	0	N	2.95981	1	0.0888	0.027
57	64	49	0	Y	2.846	1	0.0852	0.027
58	65	49	0	Y	3.11558	1	0.0912	0.027
59	66	49	0	N	2.73402	1	0.1178	0.027
60	67	49	0	Y	3.31586	1	0.0898	0.027
61	68	49	0	Y	2.76312	1	0.1675	0.027
62	69	49	0	N	3.3813	1	0.0936	0.027
63	70	49	0	Y	3.18058	1	0.0539	0.027
64	72	49	0	N	3.40884	1	0.2029	0.027
65	73	49	0	Y	2.99792	1	0.0854	0.027
66	74	49	0	Y	2.73863	1	0.1614	0.027
67	76	49	0	Y	2.99247	1	0.2286	0.027
68	77	49	0	Y	2.75078	1	0.1853	0.027
69	78	49	0	N	2.63819	1	0.0368	0.027
70	1	139	50	Y	2.78633	1	0.1727	0.027
71	2	139	50	Y	2.61461	1	0.0549	0.027
72	3	139	50	N	2.902	1	0.2302	0.027
73	4	139	50	Y	2.69219	1	0.0381	0.027
74	5	139	50	Y	2.98408	1	0.107	0.027
75	6	139	50	N	2.64617	1	0.0412	0.027
76	7	139	50	Y	2.83001	1	0.1158	0.027
77	9	139	50	N	3.09504	1	0.1466	0.027
78	11	139	50	Y	3.00671	1	0.0856	0.027
79	12	104	50	N	2.48906	1	0.0832	0.027
80	14	104	50	Y	3.16744	1	0.172	0.027
81	15	104	50	N	2.06859	1	0.1859	0.027
82	16	104	50	Y	2.86567	1	0.2332	0.027
83	17	104	50	Y	2.52813	1	0.2296	0.027
84	18	104	50	N	2.04315	1	0.1716	0.027
85	19	104	50	Y	2.71122	1	0.2106	0.027
86	20	104	50	Y	3.10904	1	0.0729	0.027
87	21	104	50	N	2.8585	1	0.2056	0.027
88	22	104	50	Y	2.80042	1	0.1676	0.027
89	23	104	50	Y	3.03568	1	0.2591	0.027
90	24	104	50	N	2.19113	1	0.0467	0.027
91	25	3	50	Y	2.7473	1	0.1525	0.027
92	27	3	50	N	2.63725	1	0.3098	0.027
93	28	3	50	Y	2.40577	1	0.0441	0.027
94	30	3	50	N	2.46368	1	0.1249	0.027
95	31	3	50	Y	2.77016	1	0.1904	0.027
96	32	3	50	Y	3.25003	1	0.1369	0.027
97	33	34	50	N	2.46256	1	0.117	0.027
99	35	34	50	Y	2.89138	1	0.3219	0.027
100	36	34	50	N	2.4071	1	0.0982	0.027
101	37	34	50	Y	2.97395	1	0.1165	0.027
102	38	34	50	Y	2.9134	1	0.1629	0.027
103	39	34	50	N	2.88108	1	0.2648	0.027
104	40	34	50	Y	3.08905	1	0.1384	0.027
105	41	34	50	Y	2.73985	1	0.086	0.027
106	42	34	50	N	2.63346	1	0.1075	0.027
107	43	34	50	Y	2.95479	1	0.1116	0.027
108	44	34	50	Y	2.68729	1	0.151	0.027
109	45	34	50	N	2.63386	1	0.0854	0.027
110	46	34	50	Y	2.93067	1	0.2442	0.027
111	48	34	50	N	3.01227	1	0.1599	0.027
112	49	34	50	Y	3.06188	1	0.196	0.027
113	50	34	50	Y	2.86871	1	0.0897	0.027
114	51	34	50	N	2.57206	1	0.1092	0.027
115	52	34	50	Y	2.42475	1	0.1095	0.027
116	53	34	50	Y	2.37427	1	0.1029	0.027
117	54	34	50	N	2.65486	1	0.1668	0.027
118	55	34	50	Y	2.59778	1	0.0321	0.027
119	56	34	50	Y	3.02556	1	0.3243	0.027
120	57	34	50	N	2.69205	1	0.1584	0.027
121	58	34	50	Y	2.75438	1	0.1385	0.027
122	60	34	50	N	2.64168	1	0.047	0.027
123	61	34	50	Y	2.69536	1	0.1053	0.027
124	62	49	50	Y	2.78667	1	0.14	0.027
125	63	49	50	N	2.95981	1	0.2376	0.027
126	64	49	50	Y	2.846	1	0.0987	0.027
127	65	49	50	Y	3.11558	1	0.075	0.027
128	66	49	50	N	2.73402	1	0.1494	0.027
129	67	49	50	Y	3.31586	1	0.1593	0.027
130	68	49	50	Y	2.76312	1	0.0886	0.027
131	69	49	50	N	3.3813	1	0.1657	0.027
132	70	49	50	Y	3.18058	1	0.1757	0.027
133	72	49	50	N	3.40884	1	0.0378	0.027
134	73	49	50	Y	2.99792	1	0.1434	0.027
135	74	49	50	Y	2.73863	1	0.0984	0.027
136	76	49	50	Y	2.99247	1	0.0806	0.027
137	77	49	50	Y	2.75078	1	0.0847	0.027
138	78	49	50	N	2.63819	1	0.1853	0.027
139	1	139	0	Y	2.78633	2	0.1559	0.027
140	2	139	0	Y	2.61461	2	0.0962	0.027
141	3	139	0	N	2.902	2	0.1487	0.027
142	4	139	0	Y	2.69219	2	0.1091	0.027
143	5	139	0	Y	2.98408	2	0.1019	0.027
144	6	139	0	N	2.64617	2	0.0705	0.027
145	7	139	0	Y	2.83001	2	0.1636	0.027
146	9	139	0	N	3.09504	2	0.0489	0.027
147	11	139	0	Y	3.00671	2	0.1451	0.027
148	12	104	0	N	2.48906	2	0.178	0.027
149	14	104	0	Y	3.16744	2	0.1623	0.027
150	15	104	0	N	2.06859	2	0.1515	0.027
151	16	104	0	Y	2.86567	2	0.1415	0.027
152	17	104	0	Y	2.52813	2	0.0633	0.027
153	18	104	0	N	2.04315	2	0.1755	0.027
154	19	104	0	Y	2.71122	2	0.2298	0.027
155	20	104	0	Y	3.10904	2	0.1565	0.027
156	21	104	0	N	2.8585	2	0.1461	0.027
157	22	104	0	Y	2.80042	2	0.1688	0.027
158	23	104	0	Y	3.03568	2	0.2589	0.027
159	24	104	0	N	2.19113	2	0.2332	0.027
160	25	3	0	Y	2.7473	2	0.1213	0.027
161	27	3	0	N	2.63725	2	0.0694	0.027
162	28	3	0	Y	2.40577	2	0.1198	0.027
163	30	3	0	N	2.46368	2	0.1388	0.027
164	31	3	0	Y	2.77016	2	0.0986	0.027
165	32	3	0	Y	3.25003	2	0.2154	0.027
166	33	34	0	N	2.46256	2	0.1454	0.027
167	35	34	0	Y	2.89138	2	0.1867	0.027
168	36	34	0	N	2.4071	2	0.1297	0.027
169	37	34	0	Y	2.97395	2	0.0473	0.027
170	38	34	0	Y	2.9134	2	0.1591	0.027
171	39	34	0	N	2.88108	2	0.1499	0.027
172	40	34	0	Y	3.08905	2	0.1932	0.027
173	41	34	0	Y	2.73985	2	0.0861	0.027
174	42	34	0	N	2.63346	2	0.1358	0.027
175	43	34	0	Y	2.95479	2	0.1908	0.027
176	44	34	0	Y	2.68729	2	0.1078	0.027
177	45	34	0	N	2.63386	2	0.1491	0.027
178	46	34	0	Y	2.93067	2	0.3111	0.027
179	48	34	0	N	3.01227	2	0.1763	0.027
180	49	34	0	Y	3.06188	2	0.0509	0.027
181	50	34	0	Y	2.86871	2	0.1537	0.027
182	51	34	0	N	2.57206	2	0.1108	0.027
183	52	34	0	Y	2.42475	2	0.0603	0.027
184	53	34	0	Y	2.37427	2	0.1277	0.027
185	54	34	0	N	2.65486	2	0.1866	0.027
186	55	34	0	Y	2.59778	2	0.1379	0.027
187	56	34	0	Y	3.02556	2	0.2242	0.027
188	57	34	0	N	2.69205	2	0.1726	0.027
189	58	34	0	Y	2.75438	2	0.1132	0.027
190	60	34	0	N	2.64168	2	0.0804	0.027
191	61	34	0	Y	2.69536	2	0.1114	0.027
192	62	49	0	Y	2.78667	2	0.2103	0.027
193	63	49	0	N	2.95981	2	0.1124	0.027
194	64	49	0	Y	2.846	2	0.129	0.027
195	65	49	0	Y	3.11558	2	0.066	0.027
196	66	49	0	N	2.73402	2	0.1528	0.027
197	67	49	0	Y	3.31586	2	0.1727	0.027
198	68	49	0	Y	2.76312	2	0.2034	0.027
199	69	49	0	N	3.3813	2	0.1012	0.027
200	70	49	0	Y	3.18058	2	0.1306	0.027
201	72	49	0	N	3.40884	2	0.1125	0.027
202	73	49	0	Y	2.99792	2	0.1537	0.027
203	74	49	0	Y	2.73863	2	0.1847	0.027
204	76	49	0	Y	2.99247	2	0.0702	0.027
205	77	49	0	Y	2.75078	2	0.1907	0.027
206	78	49	0	N	2.63819	2	0.0654	0.027
207	1	139	50	Y	2.78633	2	0.0594	0.027
208	2	139	50	Y	2.61461	2	0.061	0.027
209	3	139	50	N	2.902	2	0.0905	0.027
210	4	139	50	Y	2.69219	2	0.0565	0.027
211	5	139	50	Y	2.98408	2	0.0892	0.027
212	6	139	50	N	2.64617	2	0.0653	0.027
213	7	139	50	Y	2.83001	2	0.0965	0.027
214	9	139	50	N	3.09504	2	0.1753	0.027
215	11	139	50	Y	3.00671	2	0.0822	0.027
216	12	104	50	N	2.48906	2	0.0967	0.027
217	14	104	50	Y	3.16744	2	0.2275	0.027
218	15	104	50	N	2.06859	2	0.0253	0.027
219	16	104	50	Y	2.86567	2	0.2029	0.027
220	17	104	50	Y	2.52813	2	0.395	0.027
221	18	104	50	N	2.04315	2	0.0727	0.027
222	19	104	50	Y	2.71122	2	0.069	0.027
223	20	104	50	Y	3.10904	2	0.115	0.027
224	21	104	50	N	2.8585	2	0.2697	0.027
225	22	104	50	Y	2.80042	2	0.0979	0.027
226	23	104	50	Y	3.03568	2	0.0562	0.027
227	24	104	50	N	2.19113	2	0.0339	0.027
228	25	3	50	Y	2.7473	2	0.0917	0.027
229	27	3	50	N	2.63725	2	0.2081	0.027
230	28	3	50	Y	2.40577	2	0.0851	0.027
231	30	3	50	N	2.46368	2	0.0812	0.027
232	31	3	50	Y	2.77016	2	0.2076	0.027
233	32	3	50	Y	3.25003	2	0.0836	0.027
234	33	34	50	N	2.46256	2	0.063	0.027
235	35	34	50	Y	2.89138	2	0.16	0.027
236	36	34	50	N	2.4071	2	0.0725	0.027
237	37	34	50	Y	2.97395	2	0.1647	0.027
238	38	34	50	Y	2.9134	2	0.1111	0.027
239	39	34	50	N	2.88108	2	0.1106	0.027
240	40	34	50	Y	3.08905	2	0.056	0.027
241	41	34	50	Y	2.73985	2	0.1256	0.027
242	42	34	50	N	2.63346	2	0.1392	0.027
243	43	34	50	Y	2.95479	2	0.0734	0.027
244	44	34	50	Y	2.68729	2	0.1259	0.027
245	45	34	50	N	2.63386	2	0.0909	0.027
246	46	34	50	Y	2.93067	2	0.0721	0.027
247	48	34	50	N	3.01227	2	0.1289	0.027
248	49	34	50	Y	3.06188	2	0.2036	0.027
249	50	34	50	Y	2.86871	2	0.1289	0.027
250	51	34	50	N	2.57206	2	0.1062	0.027
251	52	34	50	Y	2.42475	2	0.0722	0.027
252	53	34	50	Y	2.37427	2	0.0571	0.027
253	54	34	50	N	2.65486	2	0.0848	0.027
254	55	34	50	Y	2.59778	2	0.1059	0.027
255	56	34	50	Y	3.02556	2	0.2338	0.027
256	57	34	50	N	2.69205	2	0.0654	0.027
257	58	34	50	Y	2.75438	2	0.1551	0.027
258	60	34	50	N	2.64168	2	0.0884	0.027
259	61	34	50	Y	2.69536	2	0.1225	0.027
260	62	49	50	Y	2.78667	2	0.0507	0.027
261	63	49	50	N	2.95981	2	0.196	0.027
262	64	49	50	Y	2.846	2	0.1025	0.027
263	65	49	50	Y	3.11558	2	0.1785	0.027
264	66	49	50	N	2.73402	2	0.1358	0.027
265	67	49	50	Y	3.31586	2	0.1039	0.027
266	68	49	50	Y	2.76312	2	0.0914	0.027
267	69	49	50	N	3.3813	2	0.1647	0.027
268	70	49	50	Y	3.18058	2	0.1568	0.027
269	72	49	50	N	3.40884	2	0.1263	0.027
270	73	49	50	Y	2.99792	2	0.127	0.027
271	74	49	50	Y	2.73863	2	0.0283	0.027
272	76	49	50	Y	2.99247	2	0.1883	0.027
273	77	49	50	Y	2.75078	2	0.051	0.027
274	78	49	50	N	2.63819	2	0.1954	0.027
275	1	139	0	Y	2.78633	3	0.0518	0.027
276	2	139	0	Y	2.61461	3	0.0672	0.027
277	3	139	0	N	2.902	3	0.0911	0.027
278	4	139	0	Y	2.69219	3	0.1294	0.027
279	5	139	0	Y	2.98408	3	0.2051	0.027
280	6	139	0	N	2.64617	3	0.0436	0.027
281	7	139	0	Y	2.83001	3	0.0844	0.027
282	9	139	0	N	3.09504	3	0.1803	0.027
283	11	139	0	Y	3.00671	3	0.1061	0.027
284	12	104	0	N	2.48906	3	0.1238	0.027
285	14	104	0	Y	3.16744	3	0.1641	0.027
286	15	104	0	N	2.06859	3	0.0446	0.027
287	16	104	0	Y	2.86567	3	0.21	0.027
288	17	104	0	Y	2.52813	3	0.1037	0.027
289	18	104	0	N	2.04315	3	0.0696	0.027
290	19	104	0	Y	2.71122	3	0.1741	0.027
291	20	104	0	Y	3.10904	3	0.1352	0.027
292	21	104	0	N	2.8585	3	0.0249	0.027
293	22	104	0	Y	2.80042	3	0.2335	0.027
294	23	104	0	Y	3.03568	3	0.1046	0.027
295	24	104	0	N	2.19113	3	0.2178	0.027
296	25	3	0	Y	2.7473	3	0.1725	0.027
297	27	3	0	N	2.63725	3	0.0446	0.027
298	28	3	0	Y	2.40577	3	0.0655	0.027
299	30	3	0	N	2.46368	3	0.1511	0.027
300	31	3	0	Y	2.77016	3	0.0984	0.027
301	32	3	0	Y	3.25003	3	0.1115	0.027
302	33	34	0	N	2.46256	3	0.1495	0.027
303	35	34	0	Y	2.89138	3	0.2731	0.027
304	36	34	0	N	2.4071	3	0.0761	0.027
305	37	34	0	Y	2.97395	3	0.2126	0.027
306	38	34	0	Y	2.9134	3	0.1746	0.027
307	39	34	0	N	2.88108	3	0.1828	0.027
308	40	34	0	Y	3.08905	3	0.1509	0.027
309	41	34	0	Y	2.73985	3	0.1317	0.027
310	42	34	0	N	2.63346	3	0.2449	0.027
311	43	34	0	Y	2.95479	3	0.1805	0.027
312	44	34	0	Y	2.68729	3	0.1227	0.027
313	45	34	0	N	2.63386	3	0.1085	0.027
314	46	34	0	Y	2.93067	3	0.2084	0.027
315	48	34	0	N	3.01227	3	0.1341	0.027
316	49	34	0	Y	3.06188	3	0.1127	0.027
317	50	34	0	Y	2.86871	3	0.1362	0.027
318	51	34	0	N	2.57206	3	0.1364	0.027
319	52	34	0	Y	2.42475	3	0.0627	0.027
320	53	34	0	Y	2.37427	3	0.116	0.027
321	54	34	0	N	2.65486	3	0.1422	0.027
322	55	34	0	Y	2.59778	3	0.2007	0.027
323	56	34	0	Y	3.02556	3	0.4026	0.027
324	57	34	0	N	2.69205	3	0.1054	0.027
325	58	34	0	Y	2.75438	3	0.1118	0.027
326	60	34	0	N	2.64168	3	0.1121	0.027
327	61	34	0	Y	2.69536	3	0.1283	0.027
328	62	49	0	Y	2.78667	3	0.165	0.027
329	63	49	0	N	2.95981	3	0.1226	0.027
330	64	49	0	Y	2.846	3	0.1101	0.027
331	65	49	0	Y	3.11558	3	0.2086	0.027
332	66	49	0	N	2.73402	3	0.1239	0.027
333	67	49	0	Y	3.31586	3	0.1537	0.027
334	68	49	0	Y	2.76312	3	0.2107	0.027
335	69	49	0	N	3.3813	3	0.109	0.027
336	70	49	0	Y	3.18058	3	0.1697	0.027
337	72	49	0	N	3.40884	3	0.1494	0.027
338	73	49	0	Y	2.99792	3	0.1883	0.027
339	74	49	0	Y	2.73863	3	0.2181	0.027
340	76	49	0	Y	2.99247	3	0.2214	0.027
341	77	49	0	Y	2.75078	3	0.1749	0.027
342	78	49	0	N	2.63819	3	0.0568	0.027
343	1	139	50	Y	2.78633	3	0.1631	0.027
344	2	139	50	Y	2.61461	3	0.0875	0.027
345	3	139	50	N	2.902	3	0.1362	0.027
346	4	139	50	Y	2.69219	3	0.0455	0.027
347	5	139	50	Y	2.98408	3	0.0501	0.027
348	6	139	50	N	2.64617	3	0.0994	0.027
349	7	139	50	Y	2.83001	3	0.1249	0.027
350	9	139	50	N	3.09504	3	0.0814	0.027
351	11	139	50	Y	3.00671	3	0.1198	0.027
352	12	104	50	N	2.48906	3	0.1453	0.027
353	14	104	50	Y	3.16744	3	0.2367	0.027
354	15	104	50	N	2.06859	3	0.1998	0.027
355	16	104	50	Y	2.86567	3	0.2517	0.027
356	17	104	50	Y	2.52813	3	0.1722	0.027
357	18	104	50	N	2.04315	3	0.162	0.027
358	19	104	50	Y	2.71122	3	0.2544	0.027
359	20	104	50	Y	3.10904	3	0.171	0.027
360	21	104	50	N	2.8585	3	0.3998	0.027
361	22	104	50	Y	2.80042	3	0.0786	0.027
362	23	104	50	Y	3.03568	3	0.3638	0.027
363	24	104	50	N	2.19113	3	0.0701	0.027
364	25	3	50	Y	2.7473	3	0.0587	0.027
365	27	3	50	N	2.63725	3	0.2336	0.027
366	28	3	50	Y	2.40577	3	0.1382	0.027
367	30	3	50	N	2.46368	3	0.0471	0.027
368	31	3	50	Y	2.77016	3	0.2893	0.027
369	32	3	50	Y	3.25003	3	0.1861	0.027
370	33	34	50	N	2.46256	3	0.1042	0.027
371	35	34	50	Y	2.89138	3	0.074	0.027
372	36	34	50	N	2.4071	3	0.1656	0.027
373	37	34	50	Y	2.97395	3	0.2023	0.027
374	38	34	50	Y	2.9134	3	0.2142	0.027
375	39	34	50	N	2.88108	3	0.105	0.027
376	40	34	50	Y	3.08905	3	0.1295	0.027
377	41	34	50	Y	2.73985	3	0.098	0.027
378	42	34	50	N	2.63346	3	0.1412	0.027
379	43	34	50	Y	2.95479	3	0.1003	0.027
380	44	34	50	Y	2.68729	3	0.1655	0.027
381	45	34	50	N	2.63386	3	0.1771	0.027
382	46	34	50	Y	2.93067	3	0.1767	0.027
383	48	34	50	N	3.01227	3	0.1593	0.027
384	49	34	50	Y	3.06188	3	0.1211	0.027
385	50	34	50	Y	2.86871	3	0.1581	0.027
386	51	34	50	N	2.57206	3	0.1036	0.027
387	52	34	50	Y	2.42475	3	0.0878	0.027
388	53	34	50	Y	2.37427	3	0.0895	0.027
389	54	34	50	N	2.65486	3	0.1295	0.027
390	55	34	50	Y	2.59778	3	0.0432	0.027
391	56	34	50	Y	3.02556	3	0.1686	0.027
392	57	34	50	N	2.69205	3	0.1042	0.027
393	58	34	50	Y	2.75438	3	0.1235	0.027
394	60	34	50	N	2.64168	3	0.0527	0.027
395	61	34	50	Y	2.69536	3	0.0959	0.027
396	62	49	50	Y	2.78667	3	0.0861	0.027
397	63	49	50	N	2.95981	3	0.1974	0.027
398	64	49	50	Y	2.846	3	0.1106	0.027
399	65	49	50	Y	3.11558	3	0.0606	0.027
400	66	49	50	N	2.73402	3	0.266	0.027
401	67	49	50	Y	3.31586	3	0.0675	0.027
402	68	49	50	Y	2.76312	3	0.0506	0.027
403	69	49	50	N	3.3813	3	0.1875	0.027
404	70	49	50	Y	3.18058	3	0.1124	0.027
405	72	49	50	N	3.40884	3	0.0722	0.027
406	73	49	50	Y	2.99792	3	0.1084	0.027
407	74	49	50	Y	2.73863	3	0.0465	0.027
408	76	49	50	Y	2.99247	3	0.0327	0.027
409	77	49	50	Y	2.75078	3	0.0723	0.027
410	78	49	50	N	2.63819	3	0.1876	0.027
411	1	139	0	Y	2.78633	4	0.1535	0.027
412	2	139	0	Y	2.61461	4	0.1388	0.027
413	3	139	0	N	2.902	4	0.131	0.027
414	4	139	0	Y	2.69219	4	0.0803	0.027
415	5	139	0	Y	2.98408	4	0.1973	0.027
416	6	139	0	N	2.64617	4	0.0865	0.027
417	7	139	0	Y	2.83001	4	0.1665	0.027
418	9	139	0	N	3.09504	4	0.1604	0.027
419	11	139	0	Y	3.00671	4	0.0348	0.027
420	12	104	0	N	2.48906	4	0.1426	0.027
421	14	104	0	Y	3.16744	4	0.1385	0.027
422	15	104	0	N	2.06859	4	0.0625	0.027
423	16	104	0	Y	2.86567	4	0.2632	0.027
424	17	104	0	Y	2.52813	4	0.1006	0.027
425	18	104	0	N	2.04315	4	0.1838	0.027
426	19	104	0	Y	2.71122	4	0.2173	0.027
427	20	104	0	Y	3.10904	4	0.1111	0.027
428	21	104	0	N	2.8585	4	0.1623	0.027
429	22	104	0	Y	2.80042	4	0.3643	0.027
430	23	104	0	Y	3.03568	4	0.1089	0.027
431	24	104	0	N	2.19113	4	0.2722	0.027
432	25	3	0	Y	2.7473	4	0.166	0.027
433	27	3	0	N	2.63725	4	0.0522	0.027
434	28	3	0	Y	2.40577	4	0.1044	0.027
435	30	3	0	N	2.46368	4	0.1072	0.027
436	31	3	0	Y	2.77016	4	0.2182	0.027
437	32	3	0	Y	3.25003	4	0.1996	0.027
438	33	34	0	N	2.46256	4	0.0844	0.027
439	35	34	0	Y	2.89138	4	0.1504	0.027
440	36	34	0	N	2.4071	4	0.115	0.027
441	37	34	0	Y	2.97395	4	0.1884	0.027
442	38	34	0	Y	2.9134	4	0.1404	0.027
443	39	34	0	N	2.88108	4	0.1779	0.027
444	40	34	0	Y	3.08905	4	0.0838	0.027
445	41	34	0	Y	2.73985	4	0.1596	0.027
446	42	34	0	N	2.63346	4	0.1209	0.027
447	43	34	0	Y	2.95479	4	0.1301	0.027
448	44	34	0	Y	2.68729	4	0.1396	0.027
449	45	34	0	N	2.63386	4	0.1088	0.027
450	46	34	0	Y	2.93067	4	0.1488	0.027
451	48	34	0	N	3.01227	4	0.1036	0.027
452	49	34	0	Y	3.06188	4	0.1908	0.027
453	50	34	0	Y	2.86871	4	0.1439	0.027
454	51	34	0	N	2.57206	4	0.105	0.027
455	52	34	0	Y	2.42475	4	0.0644	0.027
456	53	34	0	Y	2.37427	4	0.0729	0.027
457	54	34	0	N	2.65486	4	0.0716	0.027
458	55	34	0	Y	2.59778	4	0.131	0.027
459	56	34	0	Y	3.02556	4	0.3129	0.027
460	57	34	0	N	2.69205	4	0.0613	0.027
461	58	34	0	Y	2.75438	4	0.1325	0.027
462	60	34	0	N	2.64168	4	0.0676	0.027
463	61	34	0	Y	2.69536	4	0.1175	0.027
464	62	49	0	Y	2.78667	4	0.0774	0.027
465	63	49	0	N	2.95981	4	0.1779	0.027
466	64	49	0	Y	2.846	4	0.1154	0.027
467	65	49	0	Y	3.11558	4	0.1644	0.027
468	66	49	0	N	2.73402	4	0.0435	0.027
469	67	49	0	Y	3.31586	4	0.1392	0.027
470	68	49	0	Y	2.76312	4	0.0535	0.027
471	69	49	0	N	3.3813	4	0.0478	0.027
472	70	49	0	Y	3.18058	4	0.0491	0.027
473	72	49	0	N	3.40884	4	0.1362	0.027
474	73	49	0	Y	2.99792	4	0.1472	0.027
475	74	49	0	Y	2.73863	4	0.1736	0.027
476	76	49	0	Y	2.99247	4	0.1392	0.027
477	77	49	0	Y	2.75078	4	0.1961	0.027
478	78	49	0	N	2.63819	4	0.0482	0.027
479	1	139	50	Y	2.78633	4	0.0916	0.027
480	2	139	50	Y	2.61461	4	0.031	0.027
481	3	139	50	N	2.902	4	0.0721	0.027
482	4	139	50	Y	2.69219	4	0.084	0.027
483	5	139	50	Y	2.98408	4	0.0241	0.027
484	6	139	50	N	2.64617	4	0.0745	0.027
485	7	139	50	Y	2.83001	4	0.0288	0.027
486	9	139	50	N	3.09504	4	0.0386	0.027
487	11	139	50	Y	3.00671	4	0.161	0.027
488	12	104	50	N	2.48906	4	0.1411	0.027
489	14	104	50	Y	3.16744	4	0.2091	0.027
490	15	104	50	N	2.06859	4	0.1099	0.027
491	16	104	50	Y	2.86567	4	0.1966	0.027
492	17	104	50	Y	2.52813	4	0.2097	0.027
493	18	104	50	N	2.04315	4	0.0796	0.027
494	19	104	50	Y	2.71122	4	0.1744	0.027
495	20	104	50	Y	3.10904	4	0.1391	0.027
496	21	104	50	N	2.8585	4	0.4165	0.027
497	22	104	50	Y	2.80042	4	0.0344	0.027
498	23	104	50	Y	3.03568	4	0.2973	0.027
499	24	104	50	N	2.19113	4	0.1308	0.027
500	25	3	50	Y	2.7473	4	0.0571	0.027
501	27	3	50	N	2.63725	4	0.1794	0.027
502	28	3	50	Y	2.40577	4	0.0689	0.027
503	30	3	50	N	2.46368	4	0.099	0.027
504	31	3	50	Y	2.77016	4	0.1726	0.027
505	32	3	50	Y	3.25003	4	0.0997	0.027
506	33	34	50	N	2.46256	4	0.1065	0.027
507	35	34	50	Y	2.89138	4	0.1079	0.027
508	36	34	50	N	2.4071	4	0.0882	0.027
509	37	34	50	Y	2.97395	4	0.3293	0.027
510	38	34	50	Y	2.9134	4	0.1445	0.027
511	39	34	50	N	2.88108	4	0.0996	0.027
512	40	34	50	Y	3.08905	4	0.2247	0.027
513	41	34	50	Y	2.73985	4	0.0478	0.027
514	42	34	50	N	2.63346	4	0.2227	0.027
515	43	34	50	Y	2.95479	4	0.0955	0.027
516	44	34	50	Y	2.68729	4	0.1047	0.027
517	45	34	50	N	2.63386	4	0.1237	0.027
518	46	34	50	Y	2.93067	4	0.251	0.027
519	48	34	50	N	3.01227	4	0.1596	0.027
520	49	34	50	Y	3.06188	4	0.0565	0.027
521	50	34	50	Y	2.86871	4	0.1501	0.027
522	51	34	50	N	2.57206	4	0.0695	0.027
523	52	34	50	Y	2.42475	4	0.1082	0.027
524	53	34	50	Y	2.37427	4	0.0724	0.027
525	54	34	50	N	2.65486	4	0.1108	0.027
526	55	34	50	Y	2.59778	4	0.036	0.027
527	56	34	50	Y	3.02556	4	0.0786	0.027
528	57	34	50	N	2.69205	4	0.1472	0.027
529	58	34	50	Y	2.75438	4	0.093	0.027
530	60	34	50	N	2.64168	4	0.104	0.027
531	61	34	50	Y	2.69536	4	0.1136	0.027
532	62	49	50	Y	2.78667	4	0.1371	0.027
533	63	49	50	N	2.95981	4	0.1274	0.027
534	64	49	50	Y	2.846	4	0.0655	0.027
535	65	49	50	Y	3.11558	4	0.0459	0.027
536	66	49	50	N	2.73402	4	0.324	0.027
537	67	49	50	Y	3.31586	4	0.1274	0.027
538	68	49	50	Y	2.76312	4	0.1499	0.027
539	69	49	50	N	3.3813	4	0.1779	0.027
540	70	49	50	Y	3.18058	4	0.1847	0.027
541	72	49	50	N	3.40884	4	0.0726	0.027
542	73	49	50	Y	2.99792	4	0.0892	0.027
543	74	49	50	Y	2.73863	4	0.067	0.027
544	76	49	50	Y	2.99247	4	0.0935	0.027
545	77	49	50	Y	2.75078	4	0.0366	0.027
546	78	49	50	N	2.63819	4	0.1249	0.027
547	1	139	0	Y	2.78633	5	0.1378	0.027
548	2	139	0	Y	2.61461	5	0.0655	0.027
549	3	139	0	N	2.902	5	0.0428	0.027
550	4	139	0	Y	2.69219	5	0.1724	0.027
551	5	139	0	Y	2.98408	5	0.206	0.027
552	6	139	0	N	2.64617	5	0.1267	0.027
553	7	139	0	Y	2.83001	5	0.1241	0.027
554	9	139	0	N	3.09504	5	0.1582	0.027
555	11	139	0	Y	3.00671	5	0.206	0.027
556	12	104	0	N	2.48906	5	0.1332	0.027
557	14	104	0	Y	3.16744	5	0.1144	0.027
558	15	104	0	N	2.06859	5	0.0813	0.027
559	16	104	0	Y	2.86567	5	0.1786	0.027
560	17	104	0	Y	2.52813	5	0.0839	0.027
561	18	104	0	N	2.04315	5	0.1782	0.027
562	19	104	0	Y	2.71122	5	0.2827	0.027
563	21	104	0	N	2.8585	5	0.0623	0.027
564	22	104	0	Y	2.80042	5	0.2461	0.027
565	23	104	0	Y	3.03568	5	0.3059	0.027
566	24	104	0	N	2.19113	5	0.2673	0.027
567	25	3	0	Y	2.7473	5	0.1532	0.027
568	27	3	0	N	2.63725	5	0.1781	0.027
569	28	3	0	Y	2.40577	5	0.0718	0.027
570	30	3	0	N	2.46368	5	0.1383	0.027
571	31	3	0	Y	2.77016	5	0.1697	0.027
572	32	3	0	Y	3.25003	5	0.1726	0.027
573	33	34	0	N	2.46256	5	0.0626	0.027
574	35	34	0	Y	2.89138	5	0.093	0.027
575	36	34	0	N	2.4071	5	0.1261	0.027
576	37	34	0	Y	2.97395	5	0.284	0.027
577	38	34	0	Y	2.9134	5	0.1377	0.027
578	39	34	0	N	2.88108	5	0.1572	0.027
579	40	34	0	Y	3.08905	5	0.1328	0.027
580	41	34	0	Y	2.73985	5	0.0743	0.027
581	42	34	0	N	2.63346	5	0.1041	0.027
582	43	34	0	Y	2.95479	5	0.0316	0.027
583	44	34	0	Y	2.68729	5	0.0781	0.027
584	45	34	0	N	2.63386	5	0.1382	0.027
585	46	34	0	Y	2.93067	5	0.1182	0.027
586	48	34	0	N	3.01227	5	0.0663	0.027
587	49	34	0	Y	3.06188	5	0.0897	0.027
588	50	34	0	Y	2.86871	5	0.1245	0.027
589	51	34	0	N	2.57206	5	0.096	0.027
590	52	34	0	Y	2.42475	5	0.0239	0.027
591	53	34	0	Y	2.37427	5	0.1181	0.027
592	54	34	0	N	2.65486	5	0.1524	0.027
593	55	34	0	Y	2.59778	5	0.1197	0.027
594	56	34	0	Y	3.02556	5	0.1916	0.027
595	57	34	0	N	2.69205	5	0.1213	0.027
596	58	34	0	Y	2.75438	5	0.1288	0.027
597	60	34	0	N	2.64168	5	0.1243	0.027
598	61	34	0	Y	2.69536	5	0.1276	0.027
599	62	49	0	Y	2.78667	5	0.1319	0.027
600	63	49	0	N	2.95981	5	0.078	0.027
601	64	49	0	Y	2.846	5	0.0902	0.027
602	65	49	0	Y	3.11558	5	0.1602	0.027
603	66	49	0	N	2.73402	5	0.0979	0.027
604	67	49	0	Y	3.31586	5	0.1582	0.027
605	68	49	0	Y	2.76312	5	0.1069	0.027
606	69	49	0	N	3.3813	5	0.0766	0.027
607	70	49	0	Y	3.18058	5	0.0758	0.027
608	72	49	0	N	3.40884	5	0.1546	0.027
609	73	49	0	Y	2.99792	5	0.1714	0.027
610	74	49	0	Y	2.73863	5	0.1623	0.027
611	76	49	0	Y	2.99247	5	0.1435	0.027
612	77	49	0	Y	2.75078	5	0.1282	0.027
613	78	49	0	N	2.63819	5	0.0502	0.027
614	1	139	50	Y	2.78633	5	0.1135	0.027
615	2	139	50	Y	2.61461	5	0.1044	0.027
616	3	139	50	N	2.902	5	0.1718	0.027
617	4	139	50	Y	2.69219	5	0.042	0.027
618	5	139	50	Y	2.98408	5	0.0454	0.027
619	6	139	50	N	2.64617	5	0.0749	0.027
620	7	139	50	Y	2.83001	5	0.0933	0.027
621	9	139	50	N	3.09504	5	0.0978	0.027
622	11	139	50	Y	3.00671	5	0.0562	0.027
623	12	104	50	N	2.48906	5	0.1269	0.027
624	14	104	50	Y	3.16744	5	0.4282	0.027
625	15	104	50	N	2.06859	5	0.2667	0.027
626	16	104	50	Y	2.86567	5	0.3889	0.027
627	17	104	50	Y	2.52813	5	0.38	0.027
628	18	104	50	N	2.04315	5	0.0892	0.027
629	19	104	50	Y	2.71122	5	0.1253	0.027
630	20	104	50	Y	3.10904	5	0.0547	0.027
631	21	104	50	N	2.8585	5	0.4192	0.027
632	22	104	50	Y	2.80042	5	0.2485	0.027
633	23	104	50	Y	3.03568	5	0.2148	0.027
634	24	104	50	N	2.19113	5	0.079	0.027
635	25	3	50	Y	2.7473	5	0.0882	0.027
636	27	3	50	N	2.63725	5	0.1071	0.027
637	28	3	50	Y	2.40577	5	0.1425	0.027
638	30	3	50	N	2.46368	5	0.1301	0.027
639	31	3	50	Y	2.77016	5	0.2543	0.027
640	32	3	50	Y	3.25003	5	0.1541	0.027
641	33	34	50	N	2.46256	5	0.2223	0.027
642	35	34	50	Y	2.89138	5	0.1766	0.027
643	36	34	50	N	2.4071	5	0.0895	0.027
644	37	34	50	Y	2.97395	5	0.1204	0.027
645	38	34	50	Y	2.9134	5	0.1035	0.027
646	39	34	50	N	2.88108	5	0.0835	0.027
647	40	34	50	Y	3.08905	5	0.0746	0.027
648	41	34	50	Y	2.73985	5	0.1025	0.027
649	42	34	50	N	2.63346	5	0.238	0.027
650	43	34	50	Y	2.95479	5	0.1601	0.027
651	44	34	50	Y	2.68729	5	0.1197	0.027
652	45	34	50	N	2.63386	5	0.0897	0.027
653	46	34	50	Y	2.93067	5	0.1287	0.027
654	48	34	50	N	3.01227	5	0.1616	0.027
655	49	34	50	Y	3.06188	5	0.0645	0.027
656	50	34	50	Y	2.86871	5	0.181	0.027
657	51	34	50	N	2.57206	5	0.1044	0.027
658	52	34	50	Y	2.42475	5	0.0563	0.027
659	53	34	50	Y	2.37427	5	0.0866	0.027
660	54	34	50	N	2.65486	5	0.0822	0.027
661	55	34	50	Y	2.59778	5	0.0649	0.027
662	56	34	50	Y	3.02556	5	0.4069	0.027
663	57	34	50	N	2.69205	5	0.1255	0.027
664	58	34	50	Y	2.75438	5	0.1138	0.027
665	60	34	50	N	2.64168	5	0.0599	0.027
666	61	34	50	Y	2.69536	5	0.0767	0.027
667	62	49	50	Y	2.78667	5	0.1097	0.027
668	63	49	50	N	2.95981	5	0.2094	0.027
669	64	49	50	Y	2.846	5	0.0971	0.027
670	65	49	50	Y	3.11558	5	0.0785	0.027
671	66	49	50	N	2.73402	5	0.2927	0.027
672	67	49	50	Y	3.31586	5	0.0847	0.027
673	68	49	50	Y	2.76312	5	0.1246	0.027
674	69	49	50	N	3.3813	5	0.1454	0.027
675	70	49	50	Y	3.18058	5	0.2128	0.027
676	72	49	50	N	3.40884	5	0.0864	0.027
677	73	49	50	Y	2.99792	5	0.1315	0.027
678	74	49	50	Y	2.73863	5	0.096	0.027
679	76	49	50	Y	2.99247	5	0.1022	0.027
680	77	49	50	Y	2.75078	5	0.0951	0.027
681	78	49	50	N	2.63819	5	0.1685	0.027
